# Supplementary material for: Urine-derived podocytes from steroid resistant nephrotic syndrome patients as a model for renal-progenitor derived extracellular vesicles effect and drug screening
Source: J Transl Med. 2024 Aug 14;22:762. doi: 10.1186/s12967-024-05575-z (PMC11323595; doi:10.1186/s12967-024-05575-z)
Supplement: Supplementary file 1 — Supplementary Material 1 [file 12967_2024_5575_MOESM1_ESM.xlsx]

## Sheet: NS-POD1
NS-POD1 DOWNREGULATED	Log2(FC)	Total number of downregulated genes	NS-POD1 UPREGULATED	Log2(FC)	Total number of upregulated genes		TOT down+up
RNF43	-46.9344	1009	PPP1R1C	47.3236	1018		2027
RANBP17	-46.6966		ESYT3	46.7255
HOXD10	-46.6414		STARD9	46.6537
HOXC4	-46.5827		CRYAA	46.631
TMEM260	-46.5563		NRF1	46.5747
ESCO2	-46.5412		RNASEL	46.5734
TRPM8	-46.3803		PABPC3	46.5575
AC092718.3	-44.0389		H3C6	46.5575
RILP	-43.1638		ZHX3	46.5391
ZNF385D	-42.9082		SSBP3	46.5288
USP33	-9.96746		CHIC1	46.5044
AC005832.4	-7.05133		STYX	46.5
RNF32	-6.85126		RELL1	46.4956
MEIS2	-6.84157		SYT11	46.4938
CCDC189	-6.82625		BEX3	46.4932
CENPS-CORT	-6.82206		HSF2BP	43.3541
SLC2A13	-6.80691		AURKAIP1	13.2995
RGS20	-6.77382		NAA10	9.97459
TBC1D3D	-6.77113		PPIB	9.97037
KSR1	-6.77017		C7orf25	6.80067
ZNF283	-6.76258		XRN1	6.74807
FGF12	-6.73611		ZNF671	6.74571
C19orf71	-6.71902		FOXO1	6.72561
CARD6	-6.70426		ZNF226	6.72371
BBX	-6.70146		HDX	6.72139
EIF2AK1	-6.69476		KDM3A	6.71173
EIF2AK2	-6.69245		ZNF672	6.70985
SNX6	-6.6889		SMIM19	6.70964
PNMA2	-6.68658		COG6	6.70829
KIF16B	-6.67914		CWF19L2	6.70595
ABHD8	-6.67712		ZNF189	6.69769
RBM47	-6.6765		TTC27	6.69293
CPNE3	-6.67464		NXT1	6.69046
ATM	-6.67415		TOM1L2	6.68624
AC022384.1	-6.67269		LRRN1	6.6858
HSPG2	-6.65782		CSTF1	6.68318
CMSS1	-6.6572		PRKD3	6.68307
DYNLL2	-6.65484		PGGHG	6.68295
CAST	-6.65406		MRPL41	6.68252
C11orf98	-6.65354		ZNF367	6.68128
ITGB6	-6.65294		NUDCD2	6.67985
NDUFV1	-6.65247		DOCK2	6.6781
H1-10	-6.65176		OCLN	6.67799
STK17A	-6.65006		DOK1	6.67706
DLST	-6.64905		RNF128	6.67635
WDR45B	-6.64746		ABHD14B	6.67025
RBM39	-6.64696		TRAF7	6.6702
DYNC1I2	-6.64573		SRI	6.66957
EIF5	-6.64519		GCAT	6.66847
TMCO3	-6.64336		ZNF510	6.66806
ADGRG7	-6.64273		UBQLN2	6.66674
BCL10	-6.64272		TOP2B	6.66595
TPM1	-6.64253		CASP10	6.66432
GNAI3	-6.64203		TMEM134	6.66379
ZNF776	-6.64154		CNNM2	6.6637
XXYLT1	-6.64092		C19orf25	6.66344
HERPUD1	-6.64079		YIF1A	6.66171
ATP5F1A	-6.63978		STRN4	6.66143
BCL2L13	-6.63782		ARNTL	6.6614
NDUFA5	-6.6348		SARNP	6.66014
AMMECR1	-6.63365		CCDC25	6.65925
WARS2	-6.63261		SLC10A3	6.659
SARS1	-6.63233		ITGB3BP	6.6579
GOLM1	-6.63228		ERVMER34-1	6.65734
WIZ	-6.63185		MEA1	6.65702
PTPMT1	-6.62917		OSTC	6.65664
OTUD5	-6.62905		FASTKD3	6.65502
ARHGEF16	-6.62581		ATP5MC3	6.65136
FARSA	-6.62559		RBBP5	6.65002
TMTC4	-6.6245		ERMP1	6.64976
SOWAHC	-6.6201		GAS2L1	6.64966
CNOT3	-6.61999		ARHGAP31	6.64938
DMXL1	-6.61575		TSPAN3	6.64849
PIK3R4	-6.61233		INTS1	6.64753
MAPRE3	-6.61186		MRPL3	6.64741
PIGZ	-6.60224		COTL1	6.64504
EDNRA	-6.60224		PALLD	6.64455
TTC7B	-6.59926		MARCHF8	6.64425
ZSCAN21	-6.59916		RRAS	6.644
RNF19B	-6.59466		RBBP6	6.64371
PLEKHA7	-6.59196		LRRFIP1	6.64326
MLLT6	-6.5908		ILF2	6.64268
ZNF277	-6.59071		ADAM17	6.64228
EXO5	-6.59026		LURAP1L	6.64158
ZNF10	-6.58131		RPS12	6.64125
UBE3D	-6.58107		RPL23A	6.63899
DPY19L1	-6.58051		PUM1	6.63862
PCDHGA4	-6.58039		SERPINE2	6.63734
JARID2	-6.56905		IER2	6.63615
ACAD11	-6.55502		SRSF8	6.63594
FBXL12	-6.53995		CDC37	6.63569
ZBTB25	-6.53868		LYST	6.63464
EEF1A2	-6.53835		NT5C3B	6.63391
MTFR2	-6.525		APEH	6.63385
FAM98B	-6.52484		RAB20	6.63383
TBX19	-6.51165		BEND5	6.6338
IGIP	-6.47833		C20orf96	6.63331
KLF5	-6.47684		PRPF3	6.63217
ACYP1	-6.46878		PRKAA2	6.62964
FMC1-LUC7L2	-6.46544		MYO19	6.62881
PRKAR2B	-6.44646		FMO4	6.62702
ENPP2	-6.40356		SDC2	6.6261
ALG10	-6.38945		NOC3L	6.62546
CRPPA	-6.32227		ADAMTS3	6.62533
RNASEK-C17orf49	-5.82725		STRADA	6.62412
LRP3	-3.83778		ALKBH6	6.62131
EMP2	-3.81974		TMEM198	6.62015
RAB11FIP4	-3.78715		AKR1C2	6.6199
MAGED4	-3.78087		PTPRM	6.61389
TSSK6	-3.76887		PHF20	6.61044
KCNQ5	-3.73955		CRMP1	6.61027
SLC15A3	-3.66602		EPHX2	6.61024
MEIS3	-3.65469		CDC27	6.60957
SP4	-3.64445		CYREN	6.60848
MST1R	-3.64445		TLR4	6.60631
SLC4A8	-3.64134		STAM2	6.60541
TLR1	-3.63825		CCDC89	6.60268
TRMT13	-3.62491		PLS3	6.60036
CACFD1	-3.61847		MBTPS2	6.59576
CGN	-3.61109		EEF1E1	6.56297
TMEM240	-3.58767		DDX55	6.554
VNN1	-3.58029		UBXN8	6.54025
ZNF793	-3.5728		PFKFB2	6.48689
SATB1	-3.56499		PPP1R12B	5.84355
ZNF420	-3.55632		ASAH2	4.00827
SPATA6L	-3.55314		KRT222	3.91954
ERO1B	-3.55108		STON2	3.78874
XYLB	-3.54836		LPAR6	3.68355
TSEN2	-3.54009		C4orf47	3.6633
ITGB7	-3.52989		PCDHGB6	3.64199
ASB2	-3.52848		NEK10	3.63885
HASPIN	-3.51435		RGN	3.60297
GAREM1	-3.50784		ZBTB8A	3.59625
HSPBAP1	-3.50826		XKR6	3.58252
ZNF628	-3.49681		THAP10	3.57799
SMC5	-3.48893		FES	3.57267
IFIT1	-3.4827		FOXO4	3.56963
AC022826.2	-3.48174		PELI3	3.56123
SYNGAP1	-3.4762		CPE	3.5549
ATF7IP2	-3.47096		SLC25A27	3.55174
DOK3	-3.46677		CCDC40	3.54922
MYO18A	-3.4642		KIF15	3.54922
NBPF10	-3.46304		GATA2	3.54734
CNIH3	-3.46282		KDF1	3.5434
NDST2	-3.45885		SMARCD3	3.52509
C2orf15	-3.45585		PIFO	3.52456
MKRN2OS	-3.45487		CRLF1	3.51866
ANKRD46	-3.45321		IRX3	3.51704
HERC5	-3.45294		LIFR	3.51703
PDE2A	-3.45021		TSNARE1	3.51378
ZNF300	-3.44644		ZNF391	3.50764
MTRNR2L6	-3.44619		HLA-DQB1	3.50644
FIG4	-3.44272		CALHM6	3.50499
ZFP2	-3.44226		AQP11	3.50371
AC026464.6	-3.44162		TBC1D3	3.50318
ARL10	-3.43938		WDR72	3.49659
FAM135A	-3.4343		C12orf73	3.49208
PORCN	-3.43318		ACTBL2	3.49102
LRRC27	-3.43298		ZNF174	3.48818
ZDBF2	-3.43049		PLPP7	3.47837
NBEA	-3.42933		AGAP5	3.4764
PPIP5K1	-3.42371		ETV1	3.4759
CLHC1	-3.4218		SRPX2	3.47358
DNALI1	-3.41826		SYT15	3.47358
ZNF316	-3.41417		RGS17	3.4732
TM7SF2	-3.41397		TMEM187	3.47259
WDCP	-3.41287		CCDC117	3.47204
TAFA2	-3.4103		HSF2	3.46673
PILRB	-3.41017		AREG	3.46445
ADRB2	-3.40896		PLEKHG2	3.46407
SLC35E2A	-3.40667		LGALSL	3.46282
RAD51	-3.40553		SGTB	3.46218
ZNF227	-3.4051		MERTK	3.46179
ZNF747	-3.40417		REV3L	3.45985
ZNF350	-3.40148		ADGRF1	3.45754
PLEKHO1	-3.4003		DPH6	3.45589
GMFB	-3.39927		UTRN	3.45392
CDKAL1	-3.39911		TMEM170A	3.45049
STARD13	-3.39745		MYPOP	3.44929
RBM45	-3.39671		ZBTB49	3.44845
QSER1	-3.39637		HOXC11	3.44742
ARPC4-TTLL3	-3.39522		ZNF397	3.44639
UBE2O	-3.39512		CYB5RL	3.44544
NFIA	-3.39499		CDKN2AIP	3.44237
ATAD5	-3.39494		HCAR1	3.44226
DIP2C	-3.39487		TLCD5	3.43988
CYBC1	-3.39436		MAP7D2	3.43963
USF3	-3.39143		PLXNA2	3.43931
PLEKHN1	-3.39082		ACSM5	3.4391
RB1CC1	-3.38986		SLC5A3	3.43867
ATRX	-3.3894		XRRA1	3.43633
ADCY3	-3.38746		TBC1D25	3.43565
FAM104A	-3.38731		CRYAA2	3.43277
PGBD1	-3.3869		ALPK3	3.43239
GM2A	-3.38685		DOCK8	3.42923
ACTA2	-3.38665		TSACC	3.42771
PRUNE2	-3.38627		SRR	3.42765
OSBPL2	-3.38601		RGS19	3.42632
ZNF814	-3.38588		ERI2	3.42494
XIAP	-3.38536		RTL8B	3.42486
NOD1	-3.38454		GTF3C1	3.42447
MLLT11	-3.38371		PRICKLE3	3.42083
GDPD5	-3.3837		GEMIN4	3.41918
TXNL4B	-3.38288		RASGRP1	3.41876
GEM	-3.38256		KCNMB3	3.41696
CBS	-3.38205		C2CD2L	3.41659
APLF	-3.38108		RBMS3	3.41604
SNAPC4	-3.38092		METTL21A	3.41502
RSF1	-3.38057		SPESP1	3.41438
ZNF143	-3.37983		AMOT	3.41252
KANSL1	-3.37888		PXMP2	3.41086
THUMPD3	-3.37803		ATG2A	3.41082
TIMM8A	-3.37724		FNTA	3.40994
PBX2	-3.37651		ZFP69	3.40984
GLE1	-3.3758		SLC26A11	3.40962
HARBI1	-3.37551		STPG1	3.40843
SUOX	-3.37475		TICRR	3.40634
ABHD16A	-3.37445		BAG4	3.40421
INO80B	-3.37444		TAF4	3.40259
NCOR1	-3.37443		RPTOR	3.40045
SPOUT1	-3.37417		LCMT2	3.40031
CLUAP1	-3.37379		CCNJ	3.39962
PABPC1L	-3.37204		GDPD1	3.39895
CDYL	-3.37086		PALM2AKAP2	3.39804
CAPRIN2	-3.3702		ACD	3.39782
UBE2E2	-3.37		CHAC1	3.39692
AGAP9	-3.36994		KLHL2	3.39635
KLHL17	-3.36935		VAMP5	3.39537
RNF20	-3.36923		ARHGDIB	3.39513
CRTC1	-3.36918		CXCL14	3.39469
FUT10	-3.36904		ARL15	3.39457
FICD	-3.36875		BBC3	3.39298
MATN3	-3.36836		B3GALNT2	3.39259
ZRSR2	-3.3675		MRPL36	3.39214
EHMT2	-3.36727		SDHAF1	3.39072
MTMR3	-3.36689		EXOC1	3.3901
ZNF766	-3.36631		ATG13	3.38987
SMAP2	-3.36591		CADM4	3.38986
DDX60L	-3.36575		CDADC1	3.38884
POLR1E	-3.36512		CHD2	3.38873
SFXN1	-3.36499		THRA	3.38827
JRKL	-3.36465		GDNF	3.38752
ZNF282	-3.36414		DHTKD1	3.38742
BTG1	-3.36392		CNTLN	3.3869
BORCS6	-3.3639		ZNF624	3.3868
RFC4	-3.36375		CEP85L	3.38636
NBPF1	-3.36322		ZNF710	3.38468
SOGA3	-3.36289		VSTM4	3.38454
KCNK6	-3.36282		DYNLT3	3.38416
ITSN1	-3.36265		LRCH3	3.38408
FAAH2	-3.36254		C2orf92	3.3837
KLHL24	-3.3625		FUNDC1	3.38313
BEND3	-3.36226		LYSMD4	3.3829
SH3YL1	-3.36143		C12orf57	3.3814
CWF19L1	-3.36089		KHDRBS3	3.38098
PDCD2L	-3.36084		PWWP2B	3.38092
FTSJ1	-3.36047		ZNF879	3.38075
FEM1B	-3.36022		MCC	3.37925
MSH3	-3.36003		SIPA1L1	3.37842
PPP1R12C	-3.36003		NFU1	3.37814
SIM1	-3.35939		CSTF2T	3.37793
SLC33A1	-3.35931		FANCB	3.3775
AJAP1	-3.35914		CCDC142	3.37739
BUB1	-3.35901		CYB561D1	3.37735
ZSWIM3	-3.35897		JMJD4	3.37695
FAM234A	-3.35884		SRGAP2	3.37675
DDX3X	-3.35876		ZNF232	3.37674
RNLS	-3.35826		RHBDL2	3.37673
RCBTB1	-3.35779		HINT3	3.37609
NRBP2	-3.35757		KBTBD7	3.3759
IQCA1	-3.35741		ABHD14A	3.37569
C16orf58	-3.3573		ARL3	3.37453
TYW3	-3.35712		ZNF841	3.37409
SATB2	-3.35712		ATG3	3.37315
SDHAF3	-3.35698		COL16A1	3.37155
MANBA	-3.35694		WDR5B	3.37152
GGCX	-3.3568		PLEK2	3.37133
FIGN	-3.35679		EFCAB13	3.37101
ST3GAL5	-3.35678		SCFD2	3.37086
RBM14	-3.35604		CDK15	3.37053
ANKIB1	-3.356		KATNB1	3.37048
DPCD	-3.35488		ZC3H12A	3.37008
NHS	-3.35482		ALDH6A1	3.36897
OGFOD2	-3.35478		ZNF584	3.36796
VEGFB	-3.35477		PIK3R2	3.36787
IQGAP3	-3.35466		JAG2	3.36709
BTBD6	-3.35461		ZC3H12C	3.3669
MTPAP	-3.35447		RRN3	3.36596
MITF	-3.35375		PLTP	3.36559
ZNF274	-3.35371		TDRD3	3.36546
TRIM56	-3.3534		PTGER4	3.36529
MAP3K9	-3.35327		HCFC2	3.36523
CISD1	-3.35325		SEMA5A	3.36425
ZNF585A	-3.35324		CCN3	3.36399
ATP6V1G2-DDX39B	-3.35271		NCF2	3.36383
CAPN7	-3.3527		GSPT2	3.36257
ATAD3A	-3.35262		C5orf34	3.36233
TNFRSF6B	-3.3526		KIF24	3.36226
CACYBP	-3.35241		MRPL35	3.36192
BCL2L12	-3.35234		SEMA7A	3.36163
PPP1R26	-3.35232		C4orf36	3.36148
VSIR	-3.35226		BIN1	3.36091
PEX10	-3.35205		BRAT1	3.3609
ZNF608	-3.35175		GFM2	3.36066
ERCC3	-3.3513		TRAF1	3.36049
NOP14	-3.35111		MFN2	3.36048
CZIB	-3.35103		NEK4	3.36032
RELT	-3.35096		MED21	3.35998
FBXO45	-3.35094		TMEM147	3.35993
TTC23	-3.35077		UBXN2B	3.35943
FAM174A	-3.35054		EEF1AKMT1	3.35936
ATF2	-3.35013		NPIPB3	3.35901
CASC3	-3.34997		RSRC1	3.35856
TIFA	-3.3493		TP53I3	3.3585
KCNK15	-3.34925		GLI4	3.35829
EIF2B2	-3.34918		FBH1	3.35802
SC5D	-3.34901		C2orf76	3.35723
IGHMBP2	-3.34884		LRIG1	3.35713
AKIP1	-3.34881		PLPP4	3.35635
FOXE1	-3.34855		STMP1	3.356
BMPR2	-3.34827		CTR9	3.35592
BAX	-3.3482		CCDC6	3.35577
IKBKB	-3.34804		CNOT6L	3.35563
SLC9A1	-3.34803		THOC6	3.35548
AP4S1	-3.34779		MPC2	3.35491
GOLGA8A	-3.34765		CDK4	3.35458
MT1F	-3.34752		DDIT4	3.35424
ADSL	-3.34716		KLHDC7A	3.35424
RPL7L1	-3.34709		GABPB1	3.3541
CPTP	-3.34697		CRIP2	3.35409
NET1	-3.34655		RCHY1	3.35389
TRAPPC2L	-3.34623		EMC2	3.35386
PACSIN3	-3.34621		STK32C	3.35359
CCDC80	-3.3459		CCDC113	3.35354
DBF4	-3.3459		DHX33	3.35321
UBLCP1	-3.34587		SIDT2	3.35321
TTPAL	-3.34566		CTAGE4	3.35316
SMIM3	-3.34565		ZNF684	3.35299
SERPINB7	-3.34558		GRPEL2	3.35298
IFITM2	-3.34557		SH3BP5L	3.35295
PHF13	-3.34556		HS6ST1	3.35293
SDF2L1	-3.34552		USPL1	3.35265
LYPLA1	-3.34523		CAPN1	3.35263
USP15	-3.34474		CERS5	3.35253
EIF3L	-3.3447		SALL1	3.35241
STXBP3	-3.34459		SFT2D1	3.35238
NUP188	-3.34428		VDR	3.35226
PGM1	-3.34423		LIN9	3.35224
FBXW7	-3.3442		DCAF4	3.35221
DEXI	-3.34413		KLF10	3.35156
SH3RF2	-3.3441		C2CD5	3.35155
PGLS	-3.34339		NAT10	3.35109
FAF1	-3.34331		FP565260.3	3.35083
ACOX1	-3.3433		PYCR3	3.35013
PDK1	-3.34322		RAB38	3.3501
ZNF428	-3.34295		ATIC	3.34961
ARMC8	-3.3429		SPIN3	3.34958
MOXD1	-3.34273		PIGQ	3.34937
POLR3C	-3.34246		RIOK2	3.34934
CCDC137	-3.34241		WNT3	3.34925
C16orf87	-3.34235		HDAC10	3.34851
CERCAM	-3.34229		FKBP5	3.34848
TM4SF18	-3.34227		BORCS5	3.34753
TMEM259	-3.34224		APBA3	3.34707
SGO2	-3.34218		PUS7L	3.34668
RPIA	-3.34218		RAB5A	3.34616
AIFM1	-3.34207		OSTF1	3.34615
NUDT16L1	-3.34187		HIP1R	3.34612
CCDC167	-3.34131		TTC7A	3.34592
TWSG1	-3.3413		RECK	3.34581
ECM1	-3.34112		SAPCD2	3.34532
ZC3H7B	-3.34107		AAMP	3.34531
BEAN1	-3.34104		NFYB	3.34528
FJX1	-3.34101		RUSC1	3.34496
HAS3	-3.34099		MED26	3.34479
COX20	-3.34073		GINM1	3.34459
MTCP1	-3.34072		ANO10	3.34456
MED13L	-3.34063		IFRD1	3.34455
PREB	-3.3406		TMED5	3.34401
RALGAPB	-3.34017		HSPA13	3.34396
PCDHGB5	-3.34009		SMURF2	3.34386
ETNK1	-3.33987		ERCC2	3.34376
CA12	-3.33954		H3-3A	3.34357
TRAPPC9	-3.33932		PAPSS2	3.3435
MALL	-3.33923		P3H4	3.34343
MELK	-3.33923		TTC4	3.34325
MOB3A	-3.33916		DCTN5	3.34323
PRPF4B	-3.33908		SLC25A1	3.34272
BMPR1A	-3.33897		RABAC1	3.34236
NMT2	-3.33897		CARD8	3.34229
RMDN3	-3.33892		MARCKSL1	3.34206
FRMD8	-3.33892		UQCR11	3.34187
THY1	-3.33877		NSRP1	3.34185
RXYLT1	-3.33858		TIA1	3.34173
PODXL2	-3.33857		LZTS3	3.34161
CYP2R1	-3.33839		EIF4EBP1	3.34153
NEK1	-3.33839		SLC26A6	3.34142
FCHSD1	-3.33837		ZBTB39	3.34123
PUM2	-3.33827		TLK1	3.3412
SCHIP1	-3.33822		ZNF770	3.34103
EMP3	-3.33799		DYNLRB1	3.34103
HSDL1	-3.33786		PPP1R13B	3.34095
TRAP1	-3.33752		PSME3IP1	3.34095
WDR73	-3.33749		RHOBTB2	3.34086
ARHGAP29	-3.33741		F8A1	3.34077
TCEA2	-3.33739		RRP8	3.34055
STOML1	-3.33735		DSE	3.34032
ZCCHC8	-3.33715		SNRPE	3.34004
ATXN1	-3.33704		TMEM138	3.34003
AKT2	-3.33701		CHN1	3.34001
TRIM5	-3.33696		IPO11	3.33998
COPRS	-3.33687		LZIC	3.33976
CDC42SE2	-3.33674		SDHAF4	3.33975
R3HDM1	-3.33667		EXD2	3.33966
CLDN6	-3.33659		CDK11A	3.3395
MFSD2A	-3.33655		GPATCH4	3.33939
MTG1	-3.33649		FRA10AC1	3.3393
CNOT9	-3.33648		UNK	3.33928
TRAK2	-3.33641		CDK2AP2	3.33911
CDK12	-3.3364		NRG1	3.33897
PHYKPL	-3.33634		EDEM2	3.33892
NPC2	-3.33629		APH1A	3.33845
FERMT1	-3.33612		PAN3	3.33802
DDX31	-3.33605		PMM2	3.33793
PARD3	-3.33599		MRPL9	3.33791
DBT	-3.33595		KMT2B	3.33762
DPP3	-3.33587		TCFL5	3.33753
ATN1	-3.3357		N4BP1	3.33747
RETSAT	-3.33549		MEX3C	3.33737
NEDD8	-3.33528		RRAS2	3.33723
SLC22A18	-3.33528		VPS4B	3.33717
AP2S1	-3.33496		DNAJB1	3.33711
PLCL2	-3.33496		ERGIC3	3.33691
TUBG2	-3.33484		MOB1A	3.33688
REEP5	-3.33476		B3GAT3	3.33675
METTL8	-3.33457		AP2A1	3.3365
PPP4R1	-3.33406		BEX2	3.33649
YTHDF1	-3.33362		HPRT1	3.33647
CHD4	-3.33362		SOX9	3.33638
ARNT	-3.33361		LNPEP	3.33631
FYCO1	-3.33342		SEC24C	3.33626
PRMT6	-3.33322		TAPBP	3.3361
MSI2	-3.33297		MINDY2	3.33568
QKI	-3.33287		GDI2	3.33552
SAR1A	-3.33276		CTNS	3.33534
RTKN	-3.33272		TPGS2	3.33485
PTPN12	-3.33252		KRT34	3.33466
ZC3HAV1	-3.3325		PSENEN	3.33446
MICU2	-3.33245		ERGIC1	3.33445
VGLL4	-3.3324		INTS11	3.3344
PLEKHG5	-3.33232		GPAM	3.33417
COX16	-3.33215		ZBED6	3.33406
BMP2K	-3.33205		GPRIN1	3.3339
ANAPC13	-3.33197		RNASET2	3.33389
HDAC3	-3.33189		SALL2	3.33387
DCAF5	-3.33188		PIH1D1	3.33385
TBX2	-3.3318		SSU72	3.33347
SNX17	-3.33163		NAPG	3.33326
TACO1	-3.33161		LFNG	3.33302
STK25	-3.33156		IMPA1	3.33291
TENM2	-3.33143		METTL2B	3.33281
CUL3	-3.33118		KCNS3	3.33272
ORAI1	-3.33115		AIFM2	3.33262
FGFR1	-3.33108		RIN1	3.33251
C22orf39	-3.33097		GOLPH3	3.33246
TNPO3	-3.33055		PHC2	3.33244
STIP1	-3.33046		ZNF212	3.33242
SPNS2	-3.33041		KIF12	3.33201
SNRNP200	-3.3302		NDUFS1	3.33179
SERPINB1	-3.32984		ABHD11	3.33171
STXBP2	-3.3298		WIPF2	3.33141
KCTD18	-3.32974		MAN2B2	3.33112
DCP2	-3.32963		ANKMY2	3.33105
KLHL13	-3.32959		RTCA	3.33099
EIF3F	-3.32945		FLCN	3.33099
PTK2	-3.32939		ARMC9	3.3309
NUP50	-3.32937		SF3B2	3.33047
COPS5	-3.32928		RASSF8	3.33035
ZDHHC3	-3.32925		DBNL	3.33033
FBXO30	-3.32923		FAM120B	3.33031
UCHL3	-3.32921		FGD6	3.33026
SCP2	-3.32914		IFT43	3.33016
MRFAP1L1	-3.32908		TMEM230	3.33014
WWP2	-3.32887		EMC10	3.33
PLSCR1	-3.32882		CDC37L1	3.32998
RNF26	-3.32847		PPP1R3G	3.32991
DDX23	-3.32844		TRIM65	3.32979
CC2D1B	-3.32836		FXYD5	3.32976
CSNK1E	-3.32835		MAPRE1	3.32959
CD320	-3.32829		GPATCH8	3.32959
MIB1	-3.32818		EIF5AL1	3.32957
PRR11	-3.32809		ATP5F1B	3.32951
TNFAIP1	-3.32799		GSDMB	3.3295
PSRC1	-3.3279		PIK3IP1	3.32923
BRK1	-3.32786		RBBP7	3.32912
BAG1	-3.32773		KIF11	3.32911
AHCTF1	-3.32772		LITAF	3.32911
COX11	-3.32752		ATP6V0A1	3.32895
CBR1	-3.32746		MORC3	3.32887
UGT2B7	-3.3274		WDR1	3.32848
EVI5	-3.32739		VPS37B	3.32845
ZUP1	-3.32736		GTF3C6	3.32842
ETF1	-3.32734		TMEM128	3.32829
UFD1	-3.32726		PLPP1	3.32821
DNAL1	-3.32719		DNAJC5	3.32817
RNF167	-3.32705		SPHK1	3.32813
GYS1	-3.32695		SEPTIN7	3.32793
ASB13	-3.3269		CYTH2	3.32786
ROMO1	-3.3269		TMEM18	3.32755
CELF2	-3.32682		STK38	3.32754
DAZAP2	-3.32678		PSMG1	3.32734
SNAP29	-3.32675		NSL1	3.32734
CENPO	-3.32658		AP2B1	3.3272
TARS2	-3.32656		ZNF33A	3.32716
VPS11	-3.32652		FKBP2	3.32683
SRSF2	-3.32647		R3HDM4	3.32677
NSD3	-3.32646		PSKH1	3.32677
EHHADH	-3.32646		JMJD1C	3.32667
NR1H2	-3.32636		RNF146	3.32664
ZBTB41	-3.32631		LMO7	3.3266
KCTD11	-3.32625		RPL34	3.32645
SNRPD3	-3.32592		IST1	3.32638
DNAJC14	-3.32589		PCBD1	3.32637
UQCRH	-3.32587		CCT4	3.32631
MARCHF7	-3.32587		ANP32E	3.32626
DBNDD1	-3.32577		POMP	3.32625
FUT11	-3.32575		SUMO1	3.32601
RPAP2	-3.32564		ALDH1B1	3.32594
KCNMA1	-3.32553		DDX49	3.32591
CMTM7	-3.32549		SLC26A2	3.3256
RPL36AL	-3.32544		THAP12	3.32555
MRPL14	-3.32544		CSE1L	3.32547
ADCY6	-3.32544		CYB5B	3.32543
DHCR24	-3.32539		RAF1	3.32535
RAB13	-3.32533		EIF5B	3.32527
PAX8	-3.32522		BLVRA	3.32527
NFKB1	-3.32502		ERGIC2	3.32522
GTF2B	-3.32497		BUB1B	3.32521
MOCS1	-3.32495		FZD6	3.32513
ZBTB18	-3.32492		NDUFB9	3.32504
TWF2	-3.32466		CLTA	3.32483
MFF	-3.32462		ZDHHC5	3.3248
RALGDS	-3.32459		NCLN	3.3248
KHNYN	-3.32431		UBP1	3.32478
IFFO2	-3.32396		ARMCX6	3.32477
COX15	-3.32392		DCBLD2	3.32476
SLC39A13	-3.3239		MAP7D1	3.32469
MMAB	-3.32389		UBB	3.32426
PEBP1	-3.32378		APMAP	3.32417
MYH9	-3.32378		LRRC42	3.32409
KIAA1841	-3.32364		IGFBP3	3.324
FAM50B	-3.32362		IBTK	3.32399
HNRNPM	-3.32348		HSP90AB1	3.32389
PPP4R2	-3.32341		RPL13A	3.32371
RECQL	-3.32326		TMEM11	3.32361
NCSTN	-3.32322		ZNF320	3.32357
RPL29	-3.32321		NACA	3.32356
CYFIP2	-3.32319		KRT18	3.32346
SLC48A1	-3.32314		MED20	3.32345
ATP1A1	-3.32306		PSMA7	3.32341
SLC39A1	-3.32298		AK1	3.3234
WWTR1	-3.32286		POLE	3.32333
COPS7A	-3.32275		FILIP1L	3.3232
TPT1	-3.32269		P3H1	3.32317
TUSC3	-3.32268		FAM76B	3.32315
CNN3	-3.32268		HSPA5	3.32315
ABCA3	-3.32268		EPC2	3.32304
PTGES3	-3.32235		RACK1	3.32301
RPL19	-3.32231		GGNBP2	3.32296
NSMF	-3.32223		QPRT	3.32293
CHAMP1	-3.32211		NFE2L2	3.32287
ANXA2	-3.3221		TSEN54	3.32285
FAF2	-3.32204		KRCC1	3.32277
SREK1	-3.32184		GPAT4	3.32264
KIF2A	-3.32183		DDRGK1	3.32218
ATP5MC1	-3.32181		RWDD2B	3.32216
L3HYPDH	-3.32174		PPIA	3.32213
PDXDC1	-3.3217		MMP14	3.32211
ESF1	-3.32164		TMED1	3.32207
APEX2	-3.32162		GHITM	3.32194
RPS6KA1	-3.32157		CHTF8	3.32176
FAM118B	-3.32152		MAZ	3.32164
LASP1	-3.32119		CBX3	3.32159
ZNF117	-3.32116		HEBP2	3.32155
MAT2A	-3.32112		LSM5	3.32149
TUBA1A	-3.32097		FLNC	3.32129
RNF5	-3.32095		CCHCR1	3.32102
GIT1	-3.32091		RTN3	3.32089
UAP1	-3.32081		SLC16A3	3.3208
DDX42	-3.32061		PRDX6	3.32079
SERTAD1	-3.32045		EWSR1	3.32071
RPL4	-3.32035		CLSTN1	3.32033
SRSF11	-3.3202		PML	3.32031
STRIP1	-3.32012		SLC20A1	3.3203
RFC3	-3.32005		LDHA	3.32023
ZYG11B	-3.32		ATP6AP1	3.32019
TMX2	-3.31978		ERV3-1	3.31999
PTPRG	-3.31971		FASTKD1	3.3199
KIF23	-3.31968		RPA2	3.31981
EYA3	-3.31967		NIT1	3.31979
YWHAQ	-3.31963		PSMA6	3.31971
SPINT2	-3.31962		CTBP1	3.31969
PPP1R3D	-3.31947		MED1	3.31962
EIF3G	-3.31934		CTDSPL	3.31961
ZNF746	-3.31925		TMEM208	3.31935
PPIL1	-3.31925		HSPE1	3.31933
NDE1	-3.31917		CD47	3.31874
GUSB	-3.31908		TSPAN15	3.31867
PFDN2	-3.31906		C1GALT1C1L	3.31863
GRN	-3.31898		GULP1	3.31858
PLEC	-3.31893		RPL11	3.31855
SLC41A1	-3.31892		ZC3H11A	3.31854
ZBTB5	-3.31891		P4HB	3.31836
WRAP73	-3.31886		TPCN2	3.3181
CHST12	-3.31885		RBP1	3.31765
HLA-A	-3.31873		COPA	3.3176
GABARAPL2	-3.31863		PSME2	3.31745
LZTR1	-3.31862		PAFAH1B1	3.31742
U2AF2	-3.31843		GNPDA2	3.31742
LIMK1	-3.31834		WDR18	3.31736
SCYL2	-3.318		NEK9	3.31726
RPP30	-3.3179		FAM200B	3.31716
GAPDH	-3.31788		SLCO4C1	3.3171
BCAT2	-3.3178		UGDH	3.31708
BICC1	-3.31772		IFT172	3.31691
PLOD1	-3.3177		TNFAIP3	3.31689
COL4A1	-3.31768		APLP2	3.31667
YTHDC2	-3.31767		C1orf43	3.31666
ABL1	-3.31766		TNFRSF1A	3.31664
TAF7	-3.31765		IL4I1	3.31661
ITGA5	-3.31764		OSBPL1A	3.31659
CALM1	-3.31763		POLG	3.31658
CREB3	-3.31754		ST6GALNAC4	3.31632
MTDH	-3.3174		DPP4	3.31617
TEX264	-3.31735		RPF1	3.31612
MFN1	-3.31733		CTTN	3.31611
MAML1	-3.31722		C8orf76	3.3159
ATP6V1B2	-3.31721		RHOF	3.31589
APH1B	-3.31719		GLMN	3.31567
ANAPC11	-3.31711		SAMM50	3.31545
PRKAR1A	-3.31709		PUM3	3.31541
CYBA	-3.31704		LRRC57	3.31539
MTIF2	-3.31702		PDSS1	3.31519
CNPY2	-3.3169		LAMTOR5	3.31517
STX2	-3.3168		GPX8	3.31496
SF3B5	-3.31679		ZNF131	3.31492
SORT1	-3.31668		HNRNPA2B1	3.31486
MICAL2	-3.3165		TPM4	3.31485
VCL	-3.31646		MRPL33	3.3148
TXN	-3.31645		ZNF480	3.3146
EFNA4	-3.31639		TBRG4	3.31457
CTSL	-3.31635		PAXBP1	3.31455
FUCA2	-3.31621		PPP3CC	3.31453
NDUFB7	-3.31618		ZNF496	3.31451
PXMP4	-3.31591		LARP4	3.31445
PLAU	-3.3159		NLN	3.31438
SEZ6L2	-3.3158		RAB2A	3.31432
LARP1	-3.31569		RHPN1	3.31418
GEMIN5	-3.31559		RHOB	3.31417
FSTL3	-3.31539		BOLA1	3.31405
ATAD2B	-3.31528		SP110	3.31399
ANXA4	-3.31527		ABHD2	3.31389
SRC	-3.31515		FBXO9	3.31339
ATRAID	-3.31499		EIF4A2	3.31331
SLC4A1AP	-3.31482		LIMD1	3.31327
POGZ	-3.31475		DUSP22	3.31326
NAV2	-3.31454		DGCR2	3.31306
SHCBP1	-3.31445		AGL	3.31298
NDRG3	-3.31432		RIOK3	3.31296
CCSER2	-3.31418		TCF20	3.31273
TBC1D3L	-3.31414		UTP3	3.31272
S100A16	-3.31381		HUS1	3.3126
IDS	-3.31378		ZNF37A	3.31255
UFC1	-3.31375		NMI	3.31216
NFAT5	-3.31371		TFPI	3.31213
EFEMP2	-3.31347		ABCC4	3.31199
UBE2L3	-3.31339		MTA1	3.31194
RANBP10	-3.31338		PPP2R3A	3.31191
FAM114A1	-3.31322		RUFY3	3.31188
TMEM94	-3.31319		YTHDF3	3.31184
TOMM7	-3.31306		SMAD5	3.31181
RFTN1	-3.31298		RALGPS2	3.31159
SUPT7L	-3.31292		SERPINI1	3.31156
ALDH4A1	-3.31291		YTHDF2	3.31152
ZNHIT1	-3.31278		FAR1	3.31152
SF3B4	-3.31278		ZNF23	3.31146
C19orf33	-3.31277		SORBS3	3.31128
SYPL1	-3.31233		ZNF622	3.31108
KLHL25	-3.31228		PAF1	3.31106
TGFB2	-3.31215		DDX39A	3.31106
STK36	-3.31211		EMC4	3.311
AASS	-3.31204		ZSCAN9	3.31079
DEDD	-3.31203		RASA2	3.31069
SYTL3	-3.31202		ZNF845	3.31066
FOSL1	-3.31199		ARMC10	3.31054
DERL2	-3.31187		NMU	3.3104
CCT6A	-3.31183		RPL36	3.31035
AAAS	-3.31152		PES1	3.31019
MGLL	-3.31145		LAMA5	3.31018
CHST15	-3.31139		RABGEF1	3.31017
MFSD14B	-3.31128		USP5	3.31002
LSM10	-3.31126		PSMD13	3.3099
SLC35F5	-3.31109		PHTF1	3.30974
PRKAG1	-3.31107		FAM3A	3.30971
OSGEP	-3.31094		SSR1	3.30944
TMEM14B	-3.31088		CSTF3	3.30938
CYRIA	-3.31074		BNIP3	3.30885
NUDT3	-3.31074		HSPA12A	3.30868
PEA15	-3.31066		SRRM2	3.30866
ELP1	-3.31006		CEP104	3.30856
SMIM20	-3.31004		NKTR	3.30851
DENND4C	-3.30997		MIF4GD	3.3084
AHRR	-3.30981		CSNK1G1	3.30812
COL4A4	-3.30977		CDK6	3.30777
CDKN1A	-3.3097		INAFM2	3.30774
FARSB	-3.30952		RBPMS	3.30765
KNL1	-3.30949		SEPTIN8	3.30759
CALM2	-3.3094		AQP1	3.30738
AGPAT3	-3.30927		PUF60	3.30737
TDP2	-3.30927		RAP2C	3.30737
LRP12	-3.30915		NMRAL1	3.3073
SSBP1	-3.30909		ITCH	3.30728
TPRG1L	-3.30901		DST	3.30723
HNRNPL	-3.30894		ARHGAP5	3.30723
SMC2	-3.30891		RGP1	3.30717
CCNDBP1	-3.3088		COPG2	3.30692
MAN2A1	-3.3088		AP5B1	3.30652
ZNF503	-3.30857		ALYREF	3.30621
RSL24D1	-3.30839		PSMC3IP	3.30617
LRRC14	-3.30837		CDC73	3.30592
PXDN	-3.30829		C15orf48	3.3059
TXNL1	-3.30829		POLD1	3.30571
PPP5C	-3.30799		POLR1C	3.30558
LMCD1	-3.30793		CIRBP	3.30526
FAM91A1	-3.30793		PITRM1	3.30517
GJC1	-3.30766		PRPF8	3.30492
IMPAD1	-3.30763		SCRN3	3.30466
ZNF185	-3.30758		LEMD2	3.30462
NOL3	-3.30748		RNF10	3.30459
AKAP11	-3.30731		TSPAN1	3.30426
TRA2A	-3.30726		SAP18	3.30421
DNAJA2	-3.30724		TRUB1	3.30383
IPPK	-3.30712		ABCA1	3.30362
DKC1	-3.30707		SNAPC3	3.3034
PLA1A	-3.30703		GSTM2	3.30325
CXCL2	-3.30685		LINS1	3.30298
PPFIA1	-3.30675		U2SURP	3.30278
PRDX4	-3.30662		B4GALT4	3.30258
F2RL1	-3.30619		DDX52	3.30251
SRSF1	-3.30613		SMIM26	3.30239
NUP37	-3.30605		AQR	3.30233
HPS6	-3.30603		HSBP1L1	3.30226
FUT8	-3.30599		PRADC1	3.30198
PRKAR2A	-3.30598		APOL2	3.30197
ALG3	-3.3058		PKP4	3.30197
C19orf48	-3.30541		H6PD	3.30188
MTURN	-3.30534		ATP5IF1	3.30182
DDX3Y	-3.30528		ITGB8	3.3018
HAUS1	-3.30524		NLE1	3.30179
TBC1D7	-3.30493		FAM220A	3.30177
TNFRSF10B	-3.30474		ASAP2	3.30176
DYNC1LI1	-3.30463		CCDC82	3.30131
MMP24OS	-3.30442		TCF7L2	3.30118
PJA2	-3.30432		ECT2	3.30102
DNAJC15	-3.30424		LARP4B	3.30071
MRPL11	-3.30411		ATP11B	3.30054
DHRS4L2	-3.304		YIPF4	3.30039
TNFRSF10D	-3.30363		UBR3	3.30016
ZNF562	-3.30348		FUNDC2	3.30007
MCM3AP	-3.30326		PLEKHH2	3.29944
FDFT1	-3.30321		PPP6R1	3.29929
EZH1	-3.30321		PRKACA	3.29928
SCAF11	-3.30296		NDUFS2	3.29925
SMIM10L1	-3.30281		RBBP8	3.29883
CCDC90B	-3.3027		CDCA2	3.29874
IFT80	-3.30264		NCKIPSD	3.29866
POP4	-3.30264		ARMC1	3.2986
MR1	-3.30254		GALNT2	3.29859
TEPSIN	-3.30237		TSR1	3.29847
CYLD	-3.30224		WDR82	3.29838
ROGDI	-3.3022		TRMT10C	3.29793
DCUN1D5	-3.30214		ZMIZ2	3.29782
RBM27	-3.30209		AKAP8L	3.29777
KLF3	-3.30202		ASCC2	3.2977
ZBTB34	-3.30192		TPGS1	3.29761
ANAPC15	-3.30188		HNRNPA1P48	3.29746
RNPEPL1	-3.30188		AZIN2	3.29739
NDUFB11	-3.30184		STK11IP	3.29731
TGFB1I1	-3.30179		RAB11FIP1	3.29724
PGBD5	-3.30173		PDE6D	3.29704
FANCL	-3.30171		PDCD4	3.29688
HMG20A	-3.30156		SH2D4A	3.29658
CADPS2	-3.30155		ARVCF	3.29646
ZDHHC1	-3.30143		RXRB	3.29638
CHCHD7	-3.30142		ATPAF1	3.29631
C11orf24	-3.30117		ARMT1	3.29628
DNAJB2	-3.30094		ENDOD1	3.29612
NCOA5	-3.30084		MLST8	3.29593
PHLPP1	-3.30075		AIP	3.29572
BHMT	-3.30059		SENP2	3.29534
VPS72	-3.30058		TMEM177	3.29496
FAM86C1	-3.30052		REPS1	3.29488
TTC39C	-3.30036		ATP6V1H	3.2947
PTEN	-3.30028		SIRT2	3.29462
CEP83	-3.30003		VANGL1	3.29455
OSBPL6	-3.30001		NHEJ1	3.29432
VAMP2	-3.29993		GALNT7	3.29415
SS18L2	-3.29958		EXTL3	3.29386
CALCOCO1	-3.2995		REEP3	3.29383
BLVRB	-3.29947		ZNF627	3.29323
OAT	-3.29927		PLEKHA5	3.29317
NMT1	-3.2992		RAB11FIP3	3.29295
WDR4	-3.29851		PUS7	3.29285
LBR	-3.29831		APPL2	3.29277
FKRP	-3.29829		SNX1	3.29241
SLC35G2	-3.29825		MCPH1	3.29234
USP32	-3.29806		TMEM217	3.29232
ZFAND1	-3.29756		ZNF280D	3.2923
HJURP	-3.29739		NCOA1	3.29226
AP3M2	-3.2971		DOP1A	3.29215
HSDL2	-3.29648		TTC9	3.29209
MAN2A2	-3.29642		PPCS	3.29205
NUP85	-3.29615		ZC3H18	3.29144
NUDT4	-3.29602		TRIM39	3.29102
SDF2	-3.29595		ZNF83	3.29077
MRPS33	-3.29486		PPARGC1A	3.29077
PXN	-3.29476		DDX6	3.29064
TNIK	-3.29444		ZRANB1	3.29062
PRPF38A	-3.29425		FAM122B	3.29012
PIP5K1C	-3.29391		UEVLD	3.28995
PAFAH2	-3.29383		BUD13	3.28985
MAD2L1	-3.29372		ILDR2	3.28984
RIN3	-3.29366		CPNE2	3.28982
ACADM	-3.29341		DSN1	3.28971
RNF181	-3.29322		CREB1	3.28956
ISCA1	-3.29316		IL10RB	3.28944
SH2B1	-3.2931		HGSNAT	3.28893
USF1	-3.29309		LIPC	3.28815
ZNF703	-3.29284		ZNF292	3.28784
COX7A2	-3.29283		ARGLU1	3.28749
POLR2J	-3.2928		PTPN18	3.28745
KIF22	-3.29273		PRR5-ARHGAP8	3.28694
PCSK4	-3.29268		NAGK	3.28655
CRYAB	-3.29266		POU3F3	3.28636
CD82	-3.29256		CEP57	3.28603
WDTC1	-3.29254		DIAPH2	3.2859
SPECC1	-3.29193		NDUFA4	3.28561
RFWD3	-3.29179		FAH	3.28557
PBX3	-3.29176		GRIPAP1	3.28452
PPP1R37	-3.29166		KCTD20	3.28379
HDDC2	-3.29122		ZMYND8	3.28372
AKIRIN2	-3.29067		C4orf3	3.28338
TPRKB	-3.29044		MGA	3.28325
TESK1	-3.29023		PRC1	3.28302
COPB2	-3.29022		NPIPA9	3.28286
ERMAP	-3.29011		NPPC	3.28255
SLC22A15	-3.28975		BTN3A2	3.28242
BLOC1S1	-3.28896		COA8	3.28172
SMG7	-3.28879		FAM98A	3.28151
LARP1B	-3.28867		SPRY2	3.2806
MRPL45	-3.28777		RSKR	3.28018
GRIA3	-3.28723		DDX11	3.28014
MPP5	-3.28703		INO80C	3.27973
CFAP410	-3.28547		NPIPB2	3.27966
NPAS2	-3.2853		LIN37	3.27958
UAP1L1	-3.28491		SLC2A3	3.27832
TGM1	-3.28468		MTBP	3.27794
MTERF4	-3.28463		ZNF57	3.27779
EIF2B1	-3.28455		UBXN7	3.27752
PARL	-3.28454		PBXIP1	3.27739
MPV17L2	-3.28379		FKTN	3.27739
C9orf64	-3.28378		ETAA1	3.27618
CCAR1	-3.28339		WTIP	3.27586
MORN1	-3.28313		NDUFB4	3.27573
AL591806.4	-3.28301		KPNA4	3.27513
ZNF200	-3.28299		ZBTB10	3.27495
CBWD5	-3.28269		NLRP1	3.27485
GMEB2	-3.28264		MCM2	3.27451
RGL2	-3.28256		KLHL22	3.2743
ZNF696	-3.28247		HIVEP2	3.27354
RGS5	-3.28209		CAPN10	3.27318
HMGCR	-3.28209		ELOVL7	3.27222
PLBD2	-3.28146		ZNF33B	3.27117
HFE	-3.28041		PAXX	3.27106
SLC39A4	-3.27985		LPIN1	3.27082
LIG1	-3.27941		PIGH	3.27055
PITPNM1	-3.27898		ABCA7	3.27013
EPC1	-3.27897		PKD1	3.26959
SENP3	-3.27837		NPNT	3.2679
DENND5B	-3.27833		DHFR2	3.26783
IL17RB	-3.27808		RAD1	3.26773
NUP35	-3.27803		KRI1	3.26724
UBTD1	-3.27793		P2RX4	3.26719
GXYLT1	-3.27783		SLC4A2	3.26713
AP003108.2	-3.27628		ZNF440	3.26701
CDC42EP1	-3.27575		GON7	3.26606
SMPDL3A	-3.27555		SFI1	3.26581
MAGEH1	-3.27394		CEP85	3.26544
TMEM25	-3.27384		RAVER1	3.26524
RBM4B	-3.27333		TTC28	3.26487
NXNL2	-3.27332		SUV39H2	3.26459
ARHGAP8	-3.27297		PDE8A	3.26414
ANKRD44	-3.27289		TFDP2	3.26396
CABLES1	-3.2728		FAM13A	3.2638
RABL2B	-3.27254		SF3A3	3.26305
KCNJ15	-3.27212		SNAP23	3.26296
NUCKS1	-3.27187		FAM110B	3.2627
TRIM3	-3.27186		ANKRD39	3.26216
PCM1	-3.27163		SLC36A4	3.26162
BCL9	-3.27159		HDAC8	3.26079
MMGT1	-3.27108		MMS22L	3.25995
CDS1	-3.27025		GKAP1	3.25973
SCAF1	-3.2695		TTLL4	3.25891
ARL6IP6	-3.26945		JADE2	3.25837
LRP11	-3.26898		FOXD1	3.25808
RABGAP1	-3.26859		U2AF1	3.25725
RNF135	-3.26807		TRMT44	3.25709
GPD1L	-3.26769		KMT2D	3.25556
ANKRD27	-3.26713		ZSCAN32	3.25547
ZNF785	-3.2668		SASH1	3.25286
PAQR5	-3.26561		CTPS2	3.25193
GGA3	-3.26505		FBXO46	3.24962
JMJD8	-3.26478		PCDHGB4	3.24914
PAX2	-3.26475		ANKRD42	3.2489
IL12A	-3.26443		CEP290	3.24887
TCF12	-3.26415		VXN	3.24868
SPATA2	-3.26392		TLCD1	3.2483
RNF8	-3.26352		ARHGAP12	3.24806
ATG16L1	-3.26351		ZNF569	3.24782
TBPL1	-3.26333		KMT5A	3.24737
WDR83	-3.26326		NR2F2	3.24617
HOMEZ	-3.2621		SVIP	3.24603
CCDC18	-3.26162		FAT3	3.24542
NLRX1	-3.25995		GABRB3	3.24542
DYRK3	-3.25941		KLHL20	3.24427
NOCT	-3.25934		AC105052.3	3.24383
CENPN	-3.25912		IMPA2	3.24282
TBK1	-3.25845		NOSTRIN	3.24207
SPTBN2	-3.25731		PEAR1	3.23941
PARN	-3.25611		TSPAN5	3.2392
ZNF667	-3.25588		RASAL1	3.23901
CLASP2	-3.25528		NCK1	3.23852
PPIL3	-3.25506		AGFG2	3.23474
ADAMTS6	-3.25363		ZNF75A	3.23379
GTF2E1	-3.2534		DIS3L2	3.23294
TCTEX1D2	-3.25259		WDFY2	3.23247
EPB41L5	-3.2512		FHL1	3.2322
SLC44A3	-3.25089		UCN2	3.23214
P4HA3	-3.2505		LRRC75B	3.23093
SLC22A4	-3.2502		UBFD1	3.22775
DNAJA4	-3.24949		EFCAB7	3.22682
WDFY1	-3.24871		PTPN4	3.22634
ZFP82	-3.24617		DGKA	3.22592
ZNF44	-3.2461		SHANK3	3.22442
REC8	-3.24301		IL11RA	3.22365
SLC30A5	-3.24217		PIBF1	3.2233
PDXP	-3.24001		USP27X	3.22256
KLHL21	-3.23988		NBPF11	3.22248
CTDSP1	-3.23306		ADAMTSL3	3.22247
LSM11	-3.23241		TLN2	3.22148
PAOX	-3.23178		ANKRD9	3.22022
RASGEF1B	-3.23015		SIKE1	3.21998
DDX51	-3.22575		KCTD7	3.21921
RBM48	-3.2243		ZNF273	3.21742
LLGL2	-3.21958		SPEG	3.21609
DCP1A	-3.21894		WDR17	3.21603
YIPF6	-3.21811		ZNF513	3.21549
FANCE	-3.21725		MECP2	3.2149
SPATA18	-3.21633		CEP126	3.21311
LIN54	-3.2135		PRRG2	3.21194
ZC3H10	-3.21333		GRAMD1C	3.21097
SFXN4	-3.21134		CDKN1C	3.20844
TRIM68	-3.20989		GPSM2	3.20781
DNLZ	-3.20673		FRMD4B	3.20274
SRD5A3	-3.20638		ERCC4	3.20088
NUDT17	-3.20325		PCED1B	3.20043
CXCL8	-3.19907		SEC31B	3.19908
PTPRB	-3.19549		CDH3	3.19747
JADE3	-3.19427		TCF4	3.19718
TTC39B	-3.19412		LRRCC1	3.19707
ZCCHC4	-3.1922		FBXO4	3.19662
MTF1	-3.18613		TAZ	3.19496
MTARC1	-3.18549		TVP23C-CDRT4	3.19222
PHTF2	-3.18499		BRD3	3.18764
CEP57L1	-3.18203		TCEANC2	3.1871
C15orf40	-3.1814		ZNF691	3.18098
PSG1	-3.17952		TRIM66	3.18088
GLCCI1	-3.17238		PRKCH	3.17038
PLSCR4	-3.17221		RARG	3.16012
CTC1	-3.1691		POMZP3	3.15823
LRMDA	-3.15817		ZGRF1	3.15526
TLR6	-3.14871		CHST7	3.13524
FP565260.6	-3.14812		CBX8	3.13328
FN3K	-3.13132		RASSF2	3.13137
SERPINA6	-3.12703		FGF5	3.1266
PER2	-3.12309		AC010422.3	3.12367
TMEM200A	-3.1159		ZNF414	3.12136
CBR3	-3.0683		FAM98C	3.11923
ZFPM1	-3.05867		NIPAL2	3.11403
PTGES3L	-3.05045		THAP2	3.11114
NPIPA5	-3.00638		ZNF418	3.10183
PTP4A3	-3.00294		ZNF251	3.09723
SMCO4	-2.9396		CCN6	3.09254
CDH11	-2.88607		TNFRSF25	3.08844
BCL2L15	-2.86803		GATM	3.0834
PDE5A	-2.82527		DGKG	3.07885
RNASE4	-2.74968		JAM3	3.05644
FAM169A	-2.45993		SYBU	3.05254
AC006486.1	-1.18388		ALKAL2	3.04131
			EEPD1	3.03152
			NR6A1	3.02622
			CBARP	3.00083
			ZSCAN23	2.99907
			VPS37D	2.9942
			SGK2	2.98802
			NHLRC1	2.92368
			GAL3ST1	2.88824
			GOLGA8N	1.01959

## Sheet: NS-POD2
NS-POD2 DOWNREGULATED	Log2(FC)	Total number of downregulated genes	NS-POD2 UPREGULATED	Log2(FC)	Total number of upregulated genes		TOT down+up
MAATS1	-46.9986	1010	RHEBL1	47.1262	1089		2099
TGFBR3L	-46.884		RAMP1	46.7795
PPM1F	-46.5744		TIAM1	46.6414
LZTS1	-46.5664		VARS1	46.5384
ZNF470	-46.5448		ZNF100	46.5298
TCFL5	-46.5315		DNMBP	46.5176
PPP5C	-46.5138		USP45	46.5073
CRADD	-46.5122		ISY1	46.5011
TFCP2	-46.5006		ZCCHC3	46.5009
MBOAT1	-46.47		TRPM2	46.444
GDPGP1	-46.4248		RMI2	46.435
ZKSCAN2	-46.4115		ADHFE1	46.4205
BCAM	-46.3851		ZNF569	46.1671
ZNF578	-46.2056		IL18R1	46.1492
FAT3	-46.0976		NECTIN4	43.2739
ADM5	-43.2549		S100A3	43.2266
ZNF317	-43.2096		THBD	43.1902
EGLN1	-43.1937		UBE2G2	13.3064
PIP4P2	-43.0533		MRPL53	13.1965
PRDX6	-9.97238		TDP2	9.93699
EPSTI1	-6.87007		SPATC1L	7.00832
RBM43	-6.83618		PXMP4	6.76992
ACTA2	-6.82691		AC012184.2	6.72414
CYP4V2	-6.77079		CENPBD1	6.70931
ARHGEF9	-6.77		OSBPL5	6.70362
RALGAPA1	-6.76719		RBM15	6.69601
LYSMD3	-6.74428		ZDHHC23	6.69489
OAF	-6.73409		USP49	6.69236
SEMA3E	-6.71984		KLHL7	6.68931
SERINC5	-6.71924		MBTPS2	6.68789
RAB23	-6.71642		KCTD13	6.68722
RPS6KA6	-6.71606		KIAA0895L	6.68714
FNIP2	-6.71229		ACER2	6.68567
B3GAT3	-6.70782		TDRD7	6.67828
LMBRD1	-6.70335		SLC15A1	6.67627
SEMA3B	-6.7004		PSENEN	6.6753
BHLHB9	-6.69801		EDN2	6.67318
UBA7	-6.69123		UBE2E1	6.67259
CRLF3	-6.68916		NCS1	6.6723
MPLKIP	-6.68552		CDC40	6.67181
LNX2	-6.68531		TIMM17A	6.67174
NAPRT	-6.68358		CKB	6.66664
PARP10	-6.67439		MAPRE3	6.66503
ZNF473	-6.67301		ELP5	6.66494
FH	-6.67267		PTPN12	6.66463
CREB3L2	-6.66844		PCYT2	6.66337
ELL2	-6.66769		SLC10A3	6.66234
TBL2	-6.66518		PTPN1	6.66134
CAPRIN2	-6.66455		COX6A1	6.66132
PPIC	-6.66171		NADSYN1	6.65994
RAB5C	-6.66041		PPIB	6.65973
FUT4	-6.65978		NDUFA10	6.65916
ROCK2	-6.65949		GSTO1	6.65809
KDELR3	-6.65815		UBE2D3	6.65756
S100A2	-6.65659		ACTN4	6.65499
ABCB8	-6.65557		SAAL1	6.65454
URM1	-6.65511		GOLGA6L4	6.65375
ANAPC5	-6.65462		CDC16	6.65167
UQCRC1	-6.65324		TPX2	6.65085
CSTB	-6.6528		OCIAD2	6.64765
TMEM132A	-6.65231		MIER1	6.64706
TMEM161A	-6.64646		GALNT1	6.64663
HADHB	-6.64627		EXOSC10	6.64645
POM121C	-6.64626		STRADB	6.64626
TOPORS	-6.64531		SETD7	6.64626
GRB2	-6.64464		HOXC9	6.64582
SPTLC1	-6.6446		PTGES2	6.64545
POLR2E	-6.64358		EXOSC6	6.64484
GDI2	-6.64341		GALNT2	6.64359
MRPL32	-6.64306		ZNF688	6.64255
RPS27A	-6.64276		PLEKHB1	6.64158
ZYX	-6.64117		TMEM263	6.64151
UBQLN1	-6.64097		MRPL11	6.64069
IMMT	-6.6408		BCL2L13	6.64061
VPS36	-6.64007		BABAM1	6.63918
FAM83D	-6.6388		GPX4	6.63891
STX6	-6.63826		TBCEL	6.6386
PAICS	-6.63707		THADA	6.6385
RPL14	-6.63602		THUMPD1	6.63726
TSPAN4	-6.63523		HSPB11	6.63687
PRMT2	-6.63502		MAP2K4	6.6364
AKR1E2	-6.6338		NAP1L1	6.63587
THYN1	-6.6327		HAUS1	6.63424
NFYC	-6.6312		ENAH	6.63419
S100A13	-6.62949		HLA-C	6.6338
NOP56	-6.62874		USP10	6.632
ALPK3	-6.62746		TRIP6	6.63152
CNDP2	-6.62671		RNF214	6.6298
PANK3	-6.62571		SMG8	6.62895
RNF20	-6.62417		HSDL1	6.62618
CEP152	-6.62391		RPS10-NUDT3	6.62477
FAM160B2	-6.62313		NAPG	6.62152
SMCR8	-6.62267		CEP135	6.61956
PAFAH1B3	-6.62223		EFNB1	6.61906
HAUS6	-6.6213		PGM2L1	6.61847
GSK3A	-6.62062		SLC25A15	6.61665
PRSS8	-6.62033		PHF14	6.61326
NPRL2	-6.61843		DHRS3	6.61294
TRAF3IP2	-6.6159		SS18L2	6.61201
VTCN1	-6.61536		OSCP1	6.61157
MICAL3	-6.61444		COX15	6.61139
USP11	-6.61239		MCPH1	6.61122
PNPO	-6.60985		GAK	6.60825
AL365205.1	-6.60631		MRPL41	6.60757
ENGASE	-6.60607		ILDR1	6.60631
ILRUN	-6.60581		NUP54	6.60452
SERTAD3	-6.6034		AZI2	6.60172
EXOSC3	-6.60333		SHISA4	6.6012
PPWD1	-6.60284		C20orf96	6.59993
CAMKK2	-6.6024		OTUD1	6.59799
EMP1	-6.59949		TBXAS1	6.5879
NUP210	-6.59757		ARMC4	6.58472
RNF144A	-6.5866		PAQR8	6.58069
C3	-6.5857		FOXQ1	6.5765
SMARCA2	-6.57033		FBRSL1	6.57389
TAF1C	-6.5563		CKMT1A	6.57115
MUC20	-6.55326		DGAT1	6.56978
AP002990.1	-6.55008		ZNF749	6.46713
IMMP1L	-6.54181		OSR2	6.45533
LRP1	-6.52929		VSIR	6.44477
M1AP	-6.49102		TNNT1	6.4251
KBTBD3	-6.48568		ANKRD36B	6.3804
PRKCQ	-6.47269		RGPD6	6.28052
SYCE1L	-6.4615		AC008764.4	4.69135
KIAA1324L	-6.28257		NUDT7	3.77104
AC107871.1	-6.18678		FAM187A	3.73195
SLFN11	-6.09859		PAK6	3.71057
RFX2	-3.91522		SCARA3	3.69429
C1orf54	-3.83286		SYT15	3.69269
TRAM1L1	-3.71928		CASP1	3.6569
PDGFD	-3.71641		CDK15	3.64442
ZNF391	-3.70651		DEPDC5	3.63086
IL7R	-3.67027		MYCL	3.6275
RNF223	-3.6562		CCT6B	3.6275
CALHM2	-3.65531		SYT12	3.61336
ZNF816-ZNF321P	-3.6275		PTPRU	3.60071
PDE6B	-3.59664		CREB3L4	3.59226
ZC2HC1C	-3.58782		KMO	3.58277
CUZD1	-3.58204		TIRAP	3.5782
RASGRF2	-3.57891		APOM	3.57267
AC099811.2	-3.57649		PWP2	3.56398
VNN2	-3.5743		AP003419.1	3.5524
GCNT1	-3.55044		IL17D	3.54665
ZNF774	-3.54497		IFI27	3.52617
SP4	-3.53196		CAMK1D	3.52509
BATF2	-3.53196		DGKI	3.52333
RFX3	-3.53054		BORCS8-MEF2B	3.52318
KLHL28	-3.52443		ZNF653	3.52237
TTC29	-3.52333		ZNF699	3.50886
JAM3	-3.52202		SLC7A2	3.50693
CTF1	-3.51946		MEIS2	3.50366
KCNJ8	-3.51704		MEIS2	3.50366
RBP1	-3.5124		TAF4	3.49917
HSPBAP1	-3.50826		IL1RAP	3.49464
AC073896.1	-3.49681		ZNF446	3.49116
MAPK8IP1	-3.49326		SNIP1	3.48514
RELL2	-3.493		ZNF16	3.48354
ASIC1	-3.4891		KCNAB2	3.48286
BTBD9	-3.48333		CA3	3.48033
IGHMBP2	-3.47403		OSBP2	3.47846
C6orf141	-3.47327		BEGAIN	3.46888
KIAA0895	-3.47137		DHRS12	3.46445
CFAP298-TCP10L	-3.46784		ZNF264	3.46411
SPICE1	-3.46726		INCA1	3.46348
GTF2IRD2	-3.46639		LIG3	3.46257
NPIPA9	-3.46604		ZIK1	3.4609
IRX1	-3.4526		CLIC3	3.45438
ZNF154	-3.45021		FAM76A	3.45037
PLCXD3	-3.44742		OXCT2	3.44912
PHC3	-3.44668		RAPGEF6	3.44695
CHST2	-3.44642		ZSCAN23	3.44642
WDR90	-3.44045		BST1	3.44544
THRA	-3.4401		MED18	3.44342
NME5	-3.43874		EXO5	3.44316
FASTKD3	-3.43836		PDE11A	3.44306
ZNF26	-3.43668		CHD9	3.43831
MANSC1	-3.43484		CHD7	3.43771
ZNF394	-3.43327		CYB5R2	3.43629
ZNF670	-3.43059		RAD52	3.43589
PER3	-3.43055		PPP1R3C	3.43277
USF3	-3.42923		TIAM2	3.43245
TVP23C	-3.42755		ARSG	3.42852
PRR5-ARHGAP8	-3.42514		ZNF169	3.42727
RNLS	-3.4222		FAM104A	3.42164
AP1AR	-3.42131		TMEM260	3.42087
ALKBH7	-3.42124		CENPV	3.4195
FAM221A	-3.41966		WNT9A	3.41873
KDM6A	-3.41935		NQO2	3.41789
PRKAB1	-3.41884		TRAF3IP1	3.41442
TUSC1	-3.41422		CNOT6L	3.41313
MEIOB	-3.41257		ADCY9	3.4115
CFAP410	-3.41033		EIF4ENIF1	3.40985
DPY19L2	-3.40915		RAD54L2	3.40963
SLC19A1	-3.40835		BTRC	3.40795
LARGE1	-3.40813		FIGN	3.40637
MIGA1	-3.40766		DNAJC24	3.40389
EPHA1	-3.40761		ETV5	3.4032
CEP131	-3.40566		RPP38	3.40275
PGBD2	-3.40546		GFOD1	3.40205
ZNF662	-3.40515		BCO1	3.4017
ZNF773	-3.40396		DEF6	3.40095
NDST2	-3.40321		SCPEP1	3.40057
IFIT1	-3.40041		LRRK1	3.4004
TAGLN3	-3.4003		MISP3	3.39895
LRP3	-3.40027		CDC25A	3.39844
IFI16	-3.39985		ASS1	3.39819
SMIM11A	-3.39924		PECR	3.39655
PLCE1	-3.39776		DENND4B	3.39605
NTF3	-3.39753		SLC5A6	3.39599
TMEM186	-3.39542		ZZEF1	3.39517
GRK5	-3.39402		SIAE	3.3951
PRICKLE3	-3.39373		TCF7L2	3.3946
CRIP1	-3.3936		NSUN6	3.39369
NTM	-3.3933		NECAB3	3.39186
OPA3	-3.39188		ANOS1	3.3918
SYMPK	-3.39118		CAMK2G	3.39158
ID2	-3.39115		ZNF516	3.38937
MARCHF1	-3.39096		ZSCAN2	3.38906
NUPR1	-3.3889		ZMYM3	3.38815
KCTD15	-3.38715		RAD54L	3.38767
ZNF418	-3.38651		ZNF853	3.38715
HIF1AN	-3.38644		IRAK2	3.3859
BTBD3	-3.38593		LMBRD2	3.38555
NAF1	-3.38591		POU2F2	3.38407
FNDC4	-3.38347		LRRC8C	3.38401
FBXO8	-3.38275		CTDSPL	3.38393
DPY19L1	-3.38166		ADGRA3	3.38308
ATXN7	-3.37963		GTDC1	3.38259
CILK1	-3.37961		GOLGA8A	3.3819
PSTK	-3.37945		TSPAN12	3.38135
DAGLA	-3.3793		NABP2	3.38059
MFSD4B	-3.37929		MYOZ3	3.38022
STARD8	-3.37759		TLCD1	3.38006
LYST	-3.37739		CDRT1	3.38003
ST3GAL4	-3.37691		THUMPD3	3.37989
ATF7-NPFF	-3.37673		MGST2	3.37734
ZNF814	-3.37625		CLCN4	3.37719
EIF5AL1	-3.3762		NBPF14	3.37647
SNRK	-3.37562		PRKD2	3.3761
NLK	-3.3755		CDK14	3.37602
TMEM41A	-3.37343		WRNIP1	3.37574
NRBP2	-3.37342		MTR	3.37537
SNRNP27	-3.37331		FASTKD5	3.37495
LINS1	-3.37327		NCBP2AS2	3.37462
DCUN1D2	-3.37287		SEC14L6	3.37383
POLK	-3.37264		RASSF2	3.37355
ZUP1	-3.37249		ZNF133	3.3716
NDUFS6	-3.37247		IFT88	3.37159
ALDOC	-3.37209		LDAH	3.37027
RPUSD2	-3.37147		INPP4A	3.37023
ZNF438	-3.37132		CCDC142	3.36995
TP53RK	-3.37109		MAFF	3.36966
RAB27A	-3.37098		SPRY1	3.36961
TYSND1	-3.36962		SFXN4	3.36914
KLHL22	-3.36915		EEF2K	3.36898
AC004832.3	-3.36875		COA4	3.36828
DOP1A	-3.36874		STARD9	3.36826
GALM	-3.3685		ARIH2	3.36819
EPHB1	-3.36826		FKBP14	3.36746
NCOR2	-3.367		PCDH7	3.36666
NUDCD2	-3.36594		IFT140	3.36639
TATDN3	-3.36563		PHF12	3.36617
INPP5E	-3.36561		MICA	3.366
IPO11	-3.36524		ARL17A	3.36547
EXOSC4	-3.36349		SPRTN	3.36546
MAD1L1	-3.36349		FBXW2	3.36544
ADPRH	-3.36284		FAM220A	3.3654
RAB4A	-3.36276		RIOX1	3.36511
CLK1	-3.36239		PQBP1	3.36508
SF3A2	-3.36199		TATDN2	3.36491
ABCC6	-3.36174		STIL	3.36454
NFYB	-3.36136		IFI27L2	3.36445
NMB	-3.36122		NAA16	3.36421
AC010132.3	-3.36105		POLM	3.36383
QPCTL	-3.36081		YARS1	3.36357
CLPTM1L	-3.36071		TMTC4	3.36343
INA	-3.3606		USP5	3.36336
MCCC1	-3.36055		SYTL3	3.36287
DUSP10	-3.36031		HSCB	3.36247
TMSB15A	-3.36024		HEATR5A	3.36215
KRTAP2-3	-3.36012		TMEM67	3.36195
H2AC6	-3.36011		CEMIP2	3.36158
STAU2	-3.35988		FGGY	3.36152
SPATS2	-3.35959		LCN2	3.36078
PAXX	-3.35951		SELENBP1	3.3606
MRPS2	-3.3591		HP1BP3	3.36024
TNFAIP8L1	-3.35763		NFKBIZ	3.35986
SVIP	-3.35761		UQCR11	3.35898
SLC23A2	-3.35756		TRAK1	3.35882
DCAF16	-3.35735		ACTR1A	3.35881
RELL1	-3.3573		2001-08-01	3.35834
SMC4	-3.35717		BCL2A1	3.35818
TFAM	-3.35684		CLIC6	3.35767
STK35	-3.35664		ANKRD54	3.35702
DCUN1D3	-3.35648		PARL	3.35676
KAZN	-3.35614		MAP3K9	3.3563
ENDOD1	-3.35542		GSS	3.35595
KBTBD2	-3.35518		CCNB1	3.3558
WRAP73	-3.35485		VIRMA	3.35528
LSG1	-3.35469		STK17B	3.35519
MORC3	-3.3536		R3HDM4	3.35506
ELMOD2	-3.35329		BET1L	3.35492
PLXNA3	-3.35298		TRO	3.35474
MUTYH	-3.35274		EPS8L1	3.35392
PDF	-3.35266		G3BP1	3.35376
FKTN	-3.35233		MRM3	3.3537
SLC25A11	-3.35217		JAG2	3.35341
EBPL	-3.35204		CEP164	3.35307
AK6	-3.35194		URB2	3.35273
MARS2	-3.3518		SWI5	3.35267
CNTNAP2	-3.35176		ARHGDIB	3.3525
EVA1A	-3.35171		FMR1	3.35248
P3H2	-3.35159		OSBPL8	3.35236
TAF1A	-3.3515		HGS	3.35215
NUP35	-3.35149		BDP1	3.352
TEF	-3.35138		GNPAT	3.35134
MAST3	-3.35113		BYSL	3.35118
ALG13	-3.3511		KMT5A	3.3511
CHMP7	-3.35075		FGD6	3.35083
POLR2D	-3.35058		SCYL1	3.35074
KLK8	-3.35044		SERPINB9	3.35047
MTERF3	-3.35044		EME2	3.35042
KCTD9	-3.35039		CSTF1	3.35019
ULK1	-3.3503		IQCK	3.3501
ZNF267	-3.35025		RBM3	3.34965
CNOT2	-3.35015		RACGAP1	3.34959
CMTR2	-3.35012		NSD1	3.34946
RSL24D1	-3.34982		SLC30A4	3.34946
RFC2	-3.34967		MTX1	3.34937
SELENOF	-3.34954		PSMD5	3.34919
CEP295	-3.34949		CRLF1	3.34907
TOP1MT	-3.34925		SZT2	3.34901
RAB33B	-3.34907		FNDC3B	3.3485
PTCD3	-3.34898		GALC	3.34842
BCAR1	-3.34866		MYH10	3.34822
RWDD4	-3.34843		MED21	3.34806
ZNF397	-3.34822		ARFGAP2	3.348
PHLDA3	-3.34774		ZNF567	3.34778
CCDC14	-3.34758		INTS12	3.34771
TLE3	-3.3473		PDLIM5	3.34745
ABLIM1	-3.34715		GNS	3.34742
PNPLA6	-3.34708		RSU1	3.34738
DEPDC1	-3.34708		TMEM106C	3.34737
NDUFAF3	-3.34704		IMPDH1	3.34735
ZNF565	-3.34689		RPS6KC1	3.34734
ZNF2	-3.34689		SIM2	3.3473
ABHD5	-3.34681		RELT	3.34719
PDLIM2	-3.34649		RCOR1	3.34716
FBXW5	-3.34647		SNRPA1	3.34693
DPYSL4	-3.34635		ELAC1	3.3468
ZNF316	-3.34616		CREBBP	3.34652
COMMD3-BMI1	-3.346		MYO10	3.34633
NEIL2	-3.34597		PLIN2	3.34605
YARS2	-3.34587		FNBP4	3.34586
DCDC2	-3.34524		PELO	3.34579
USP1	-3.34463		TFPT	3.34574
EXOSC9	-3.34459		TPCN1	3.34567
ARHGAP27	-3.34459		USP46	3.34562
AGER	-3.34455		ARHGAP26	3.34559
IKBIP	-3.34441		MAIP1	3.34546
TARS3	-3.34431		G6PD	3.34536
BCL2L2	-3.34415		RPS26	3.34534
SESN2	-3.3441		AAMP	3.34534
FOXO3B	-3.34398		CPM	3.34515
PXDC1	-3.34389		NANS	3.34513
FUT3	-3.34371		OPA1	3.34489
MSL1	-3.3437		C12orf66	3.34488
YIPF3	-3.3436		FBXL18	3.34472
STK33	-3.34347		C19orf33	3.3447
ATG4B	-3.34321		C1orf56	3.34455
RP2	-3.34308		CD40	3.3444
NXN	-3.3427		FIP1L1	3.34428
ZNF721	-3.34262		AARS1	3.34392
WDR48	-3.3425		BAZ1B	3.34372
DDAH1	-3.34211		G0S2	3.34367
TLR3	-3.34177		RNASEH2A	3.34367
MANF	-3.34156		IDH2	3.34362
THUMPD2	-3.34151		FAM53C	3.34341
PDLIM7	-3.3414		ZBED6	3.34335
ARMC2	-3.34137		GALNT3	3.34333
FGB	-3.34117		FOS	3.34329
PIK3CA	-3.34067		SCO1	3.34322
SEC24B	-3.34067		SIAH1	3.34309
MUC1	-3.34056		SH3YL1	3.34302
HDGFL3	-3.34046		PMF1	3.343
PPP1R7	-3.34045		KIAA1958	3.3428
ALOXE3	-3.34024		PLXNB1	3.34272
KIAA0586	-3.34022		ZNF597	3.34252
ZBTB41	-3.34018		CD58	3.34239
DDX18	-3.34007		ATP9A	3.34237
ABTB2	-3.3398		IARS2	3.34214
FAM168A	-3.33976		SUMF2	3.34213
FANCB	-3.33972		NDUFB3	3.34187
CDT1	-3.33946		CARD8	3.34185
GYPC	-3.33934		RETSAT	3.34174
B4GALNT2	-3.33897		MTUS1	3.34132
VWA1	-3.33885		PDZD2	3.34123
DLAT	-3.3383		TNFRSF10A	3.34116
ALG8	-3.33821		POFUT1	3.34113
RAB1A	-3.33816		ELOF1	3.34109
PCED1B	-3.33816		MBNL2	3.34092
HOXD10	-3.3378		MCFD2	3.34085
RPLP2	-3.33775		ATL2	3.34079
GPS1	-3.33769		KPNA2	3.34077
DR1	-3.33768		STX8	3.34048
YEATS4	-3.33765		AIG1	3.3404
FAM174C	-3.33733		RPS3	3.3403
PATZ1	-3.33692		USP30	3.34004
PITHD1	-3.33654		PRKAG1	3.33997
WDR73	-3.33611		AGK	3.33995
MFF	-3.336		NDC80	3.33989
ZNF69	-3.33598		SLC25A30	3.33988
ZDHHC2	-3.33594		C16orf58	3.33976
KNOP1	-3.33583		B3GALT6	3.33966
DKK3	-3.33582		CHRAC1	3.33941
TMEM54	-3.33578		KCTD17	3.33929
ARHGAP5	-3.33567		HCCS	3.33914
MRPS35	-3.3356		PDE8A	3.33898
AGPAT2	-3.33548		KRBOX4	3.33893
SDHAF3	-3.33545		COPZ1	3.33873
ATXN2L	-3.33537		POLD3	3.33845
PHYH	-3.33536		ARHGAP31	3.33837
PPP2R5E	-3.33505		RAB22A	3.33814
CAST	-3.33504		PDCD1LG2	3.33807
CARD19	-3.33488		PLCB3	3.33806
ALKBH5	-3.33435		BACH1	3.33779
SATB2	-3.33434		NDUFB9	3.33775
KIF14	-3.3343		OSBP	3.33749
NCBP2	-3.33429		NIT2	3.33705
MRPL4	-3.33427		ZNF277	3.33683
FRMD8	-3.33419		LONRF1	3.33683
EIF1AX	-3.33386		STX1A	3.3368
MRS2	-3.33373		C1orf43	3.33677
TMED9	-3.33362		UBE2H	3.33675
FHL2	-3.33303		SUSD1	3.33648
CCNG2	-3.33295		C5orf15	3.33632
ETFB	-3.33276		ARHGAP8	3.33609
LRRC40	-3.33242		PJA1	3.33608
PDHA1	-3.33238		ANKRA2	3.33608
RAB11B	-3.33227		INTS10	3.33601
NADK2	-3.33226		FAM120B	3.33556
STK36	-3.33224		MIPEP	3.33527
CDC37	-3.33201		QDPR	3.33505
CDK2AP1	-3.33196		GOSR2	3.33502
PITPNM1	-3.3319		ILVBL	3.33493
NEMF	-3.3319		STX2	3.33489
MYO9B	-3.33183		PSMG2	3.33484
RTL8B	-3.3318		GPI	3.3347
HOXC6	-3.3318		C11orf95	3.33468
GSAP	-3.33171		RBBP8	3.33464
NIP7	-3.33165		SNRNP40	3.33464
PRELID3A	-3.33148		ZDHHC16	3.3346
CLIP2	-3.33145		TRIM35	3.33458
BTBD2	-3.33145		UBA2	3.33444
EPS8L2	-3.33133		RPS18	3.33435
CD164	-3.33131		RASA3	3.33422
SEL1L3	-3.33124		FDFT1	3.33398
PUS1	-3.33112		POMP	3.33392
UBAP2	-3.3308		WDR47	3.33378
SEPTIN7	-3.33071		WASHC2A	3.33366
NEK3	-3.33018		NELFB	3.33362
GLO1	-3.33011		TCAF1	3.33358
RNF207	-3.32973		LAMP2	3.33347
STX5	-3.32972		YIF1A	3.3334
SUV39H1	-3.32972		SAMD4A	3.33333
KIAA2013	-3.32968		ITPR3	3.33311
MPC2	-3.32952		PHAX	3.3331
MYH9	-3.32933		RAI1	3.33297
EAF1	-3.32931		TRIB1	3.33296
TMEM230	-3.32924		DDOST	3.33292
IVD	-3.32922		DHX9	3.33292
SLC35A1	-3.3291		CDC42BPA	3.3329
RXRB	-3.32894		VEZT	3.33286
SLC4A1AP	-3.32883		RAB13	3.33279
PELI3	-3.32871		CLDN4	3.33265
PRR14	-3.3287		DYNLRB1	3.33235
IFT74	-3.32865		TSPAN9	3.33233
MTMR6	-3.32858		UNC119	3.33223
SLC38A2	-3.32853		KPNB1	3.33222
IFT20	-3.32836		MRPL21	3.33218
SSH1	-3.32834		NUP107	3.33214
LIN54	-3.32828		SMAP1	3.33204
DNALI1	-3.32805		RBPMS	3.33201
MARK3	-3.32786		RPLP0	3.33198
PIK3C2A	-3.32785		NTPCR	3.33174
ADH5	-3.32756		RPL35A	3.33173
KIF18A	-3.32751		SLC25A53	3.33167
ACTG1	-3.3274		STX4	3.33165
ETFA	-3.32735		RPS12	3.33157
PELP1	-3.32734		FKBP2	3.33119
GSTP1	-3.3273		CCT3	3.33117
MICAL1	-3.32728		CAT	3.33112
TNFSF10	-3.32703		RPL31	3.33098
ATP8B3	-3.32669		POLDIP2	3.33068
PURB	-3.32647		FBXO7	3.33065
ZNF568	-3.32641		KIAA1217	3.33051
TRIM62	-3.32636		CSGALNACT2	3.3305
TMEM143	-3.32631		TMX3	3.33044
SET	-3.32622		DMC1	3.33038
GOLPH3	-3.3261		AC009779.4	3.33038
PIGN	-3.32607		GRAMD2B	3.33023
NECAP2	-3.32602		HSPA9	3.3302
ALG6	-3.32599		KIF21A	3.33017
DAG1	-3.32589		ADK	3.33015
UBR7	-3.32579		RFC4	3.33001
ATP5F1E	-3.32578		MTAP	3.32998
SEC61G	-3.32562		CRYL1	3.32997
ESPL1	-3.32547		RNF185	3.32986
PAXBP1	-3.32542		EPS15L1	3.3298
INF2	-3.3254		NUMB	3.32976
SP140L	-3.32488		SNU13	3.32967
EIF3M	-3.32477		MAP2K3	3.32955
NUP93	-3.32456		FAT1	3.32954
PSEN2	-3.32454		NEFM	3.32952
PLS1	-3.32445		FADD	3.32936
RAB5B	-3.32431		UQCRH	3.32932
GPRC5A	-3.32428		DCTN3	3.32923
RND3	-3.32426		PTPRJ	3.32908
RBM12	-3.32419		RPS17	3.32904
TMA7	-3.32417		POGK	3.32902
THAP4	-3.32408		TMEM39A	3.32888
ZNF777	-3.32404		DAZAP1	3.32887
EHF	-3.324		MVP	3.32886
PPAN	-3.32376		ATP5ME	3.32866
NAA80	-3.32357		AKR1A1	3.32858
SLC38A1	-3.32344		ARL5B	3.32852
ZC3H13	-3.32321		ICE1	3.32834
SRP19	-3.32317		MRPS34	3.32832
KANK1	-3.32314		MOB3C	3.32831
VPS41	-3.32311		SEC24C	3.32821
ANXA1	-3.32305		SNAI2	3.32814
FRS2	-3.32305		TOMM5	3.3281
CIAO2B	-3.32304		VCP	3.32799
CYC1	-3.32294		MED13	3.32794
OSGEP	-3.32293		SARS1	3.32793
ANKRD17	-3.32289		UVRAG	3.32792
KRTCAP2	-3.32281		PLEKHO2	3.32776
LUC7L2	-3.32251		APMAP	3.3277
DARS1	-3.32235		PPP1R2	3.32764
FPGS	-3.32232		RPS6KA3	3.32763
IFITM3	-3.32219		FAR1	3.32761
IRF1	-3.32205		TTC22	3.32754
C15orf48	-3.32202		CDK16	3.32753
ZRANB2	-3.32198		MED15	3.32747
ACAA2	-3.32182		ATP5F1B	3.32737
DNAJB11	-3.32171		SF3B6	3.32726
KAT8	-3.32162		NSMF	3.32724
LAMC2	-3.32155		TUBA4A	3.32717
ARPC2	-3.3215		TNFAIP2	3.32715
ELF4	-3.32146		PAFAH1B1	3.32714
LMAN1	-3.32134		EIF3G	3.32709
SMC3	-3.32134		ZNF337	3.32708
VEGFA	-3.32133		ZNF852	3.32707
MAP4	-3.3213		PUF60	3.32697
PRKCA	-3.32123		TPD52	3.32693
COLGALT1	-3.32109		ZMAT2	3.32687
NDUFV2	-3.32099		EIF4G1	3.32684
CCNQ	-3.32099		RPS8	3.32675
KIF2A	-3.32098		SPAG9	3.32669
EIF4G2	-3.32097		APEX1	3.32666
TMEM141	-3.32093		MRPS15	3.32664
TAF1D	-3.32073		CSE1L	3.32663
IER3	-3.32066		RPS27	3.32663
GLIPR2	-3.32064		NUP98	3.32649
KIF11	-3.32047		AP5M1	3.32637
KLK6	-3.32045		EIF3H	3.32636
WASF2	-3.32039		ZNF75D	3.32636
MDH1	-3.32029		KBTBD4	3.32635
UBR2	-3.32028		KIFBP	3.32607
DHX38	-3.31952		SRP14	3.32586
STK38	-3.31947		TNS1	3.32583
TMEM251	-3.31947		PAK4	3.32583
TM9SF1	-3.31947		RBM47	3.32577
TADA2B	-3.31946		OLA1	3.32562
DPH7	-3.31935		DSP	3.3256
ANKRD42	-3.31934		RBBP7	3.32548
AKAP12	-3.31906		SETD4	3.32533
STAT6	-3.31888		HEATR1	3.32507
CAPZA1	-3.31884		ODC1	3.32506
NELFA	-3.31883		COX7A2L	3.32456
PSMB1	-3.31859		AKR1C2	3.32417
FUCA2	-3.31851		CHMP2A	3.32417
ORMDL2	-3.31847		IPO5	3.32409
RTN4	-3.31828		TNFRSF10D	3.32398
PITRM1	-3.31804		COMMD9	3.32398
DGKH	-3.31795		SMC1A	3.32392
STAT1	-3.31793		CHCHD1	3.32388
RTF2	-3.31788		GORASP2	3.32384
MTRES1	-3.3178		THAP12	3.32383
VKORC1	-3.3177		PTPN2	3.32376
GABARAP	-3.31765		FUBP1	3.32369
GRSF1	-3.3176		OGT	3.32369
POC1A	-3.3175		STRADA	3.3236
ZNF585A	-3.31746		FTL	3.32325
SPIN3	-3.31724		CDC23	3.32315
DHDDS	-3.31714		UBXN2A	3.32307
GPR108	-3.31693		NFKBIA	3.32306
EIF3E	-3.31691		GAR1	3.32306
BFAR	-3.31683		BCAT2	3.32302
FAM110C	-3.31679		CAPZB	3.32297
TBC1D10A	-3.31647		ATP5F1A	3.3229
POLE3	-3.31646		MINDY2	3.32271
PLXNB3	-3.31642		RABIF	3.32263
TOB2	-3.31634		CTSC	3.3226
ADD3	-3.31633		TOR1A	3.32257
PDIA3	-3.31616		SGK1	3.32243
SH3GL1	-3.31607		VPS37B	3.32223
NDUFA12	-3.31592		NME6	3.32207
LRR1	-3.31587		IFRD2	3.32198
HSD3B7	-3.3158		EEF1B2	3.32188
UQCRB	-3.31578		NIBAN2	3.32182
GLS	-3.31574		ARFIP2	3.32179
GALNT10	-3.3154		SPON1	3.32164
FAM111A	-3.31537		PCTP	3.32164
ATP6V1E1	-3.31536		TRPT1	3.32144
PSME1	-3.31532		TAF6	3.32139
MOAP1	-3.31531		SGSH	3.32135
SNX9	-3.31531		EDF1	3.32132
MAN1B1	-3.31528		PLPP4	3.32121
YBX1	-3.31517		POLR3C	3.32107
TTC17	-3.31484		CDS1	3.321
PIP4P1	-3.31482		TSEN2	3.32079
RAF1	-3.31481		COPB2	3.32078
RPL9	-3.31467		CAPZA2	3.32061
DBNDD2	-3.31453		SF3B4	3.32049
CD47	-3.31441		GNB2	3.32048
MATN2	-3.3144		CROCC	3.32023
RANBP2	-3.31416		TJP2	3.3202
EXOC6B	-3.31397		SORBS1	3.32015
VPS26A	-3.31396		EHMT2	3.32012
C1RL	-3.31384		SEC14L1	3.32003
PGK1	-3.31372		PTPRG	3.31998
BLNK	-3.31339		WIZ	3.31976
CUL2	-3.31334		ARMCX6	3.31972
TFPI2	-3.31319		TPD52L2	3.31962
TDG	-3.31316		TOMM6	3.31946
SLC35A2	-3.31306		ZC3HAV1	3.3194
PTPN11	-3.31292		PHTF2	3.31934
RNF113A	-3.31284		ATP5PB	3.31929
RPS5	-3.31275		ERO1A	3.31904
FXYD5	-3.31271		CCZ1	3.3189
UBTF	-3.31271		VDAC1	3.31878
BRAP	-3.31268		2003-08-01	3.31877
UBAP2L	-3.31259		SMAGP	3.31877
PPP1CC	-3.31259		MRPL34	3.31859
NCEH1	-3.31245		SPINT2	3.31857
SDHAF4	-3.31227		BCL9	3.31854
RPN2	-3.31225		GNAI2	3.31852
TNFRSF19	-3.3122		DTD1	3.31844
ESYT2	-3.31209		SLMAP	3.31843
TIMM10B	-3.31189		SHISA2	3.31842
COG7	-3.31182		PIP4K2B	3.31839
NDUFA8	-3.31179		USO1	3.31836
FAM160B1	-3.31163		WDR82	3.31835
CD151	-3.31158		VWA8	3.31812
ZXDA	-3.3114		VASP	3.31805
WNT5A	-3.3114		NSMCE1	3.31787
SMARCD1	-3.31131		DHX15	3.31787
TRMT1	-3.31129		FAF2	3.31778
NIPSNAP1	-3.31118		TMPRSS4	3.31777
DELE1	-3.31117		TM2D1	3.31748
ARF5	-3.31116		FLNC	3.3174
MBTPS1	-3.31116		OGA	3.31737
FOLR1	-3.31104		SYNGR2	3.31728
PBX4	-3.31101		LIPT1	3.31724
KLF11	-3.31091		SLFN12	3.31714
RPL29	-3.31085		TTC23	3.31706
HNRNPUL1	-3.31078		ANKRD39	3.31703
IDNK	-3.31074		LRATD2	3.31695
EMC3	-3.31073		JUP	3.31692
ZNF83	-3.31058		AP2S1	3.31691
RHOG	-3.31044		AC118549.1	3.31686
CHCHD2	-3.31042		ZNF143	3.31675
MPG	-3.31041		CNN3	3.31654
JPT1	-3.31036		CDC42EP4	3.31653
TRIM23	-3.31032		PYGB	3.31648
APOL6	-3.31028		ANAPC11	3.31643
SMYD2	-3.31027		DDX21	3.31642
SLC26A11	-3.30993		ASH2L	3.31632
COQ8B	-3.30986		RIPK2	3.31631
NAA15	-3.30948		CENPJ	3.31624
MORF4L1	-3.30934		CCDC134	3.31599
PRPF6	-3.30919		ADPGK	3.31595
KIFC1	-3.30905		MTERF1	3.31579
POM121	-3.30882		COX16	3.31571
TXNL4B	-3.30873		YIPF6	3.31542
TRPM7	-3.30873		ABCF2	3.31534
SNRNP48	-3.30869		RBM25	3.31528
RPL10A	-3.30869		DENR	3.31505
UGT1A6	-3.30858		NIPBL	3.31483
LRRC37B	-3.30855		CYP4F11	3.31481
ADPRS	-3.30855		UBE2D2	3.31468
CCT5	-3.30837		SUGT1	3.31464
SDCCAG8	-3.30837		COPS3	3.31451
TSPYL5	-3.30828		CMIP	3.3145
LPGAT1	-3.3081		SUMO1	3.31449
RPL23	-3.30791		XBP1	3.31413
SLC25A5	-3.30788		TNFSF9	3.31412
BPNT1	-3.30788		CLDN1	3.31408
PHLPP1	-3.30787		ABCA3	3.31399
EIF2S1	-3.30777		OSBPL11	3.31386
ZNF146	-3.30768		RNF128	3.31368
RPL10	-3.30763		CDC34	3.31347
RGS3	-3.3075		LUC7L3	3.31342
FUT11	-3.30737		ZNF500	3.3134
COG6	-3.30735		MRPS6	3.31339
RTCA	-3.30711		SLC35B3	3.31334
PLP2	-3.30692		DENND3	3.31327
RASSF3	-3.3069		PDCD5	3.31308
TTC7B	-3.30689		CTSS	3.31283
ZMYND11	-3.30689		H1-0	3.31237
ZNF547	-3.30686		TXNL1	3.3123
FADS2	-3.30664		MAK16	3.3122
S1PR1	-3.30663		B3GNT3	3.31211
BRI3BP	-3.3065		LAMA5	3.31204
ATIC	-3.30643		ORMDL1	3.31199
MKNK1	-3.30639		C18orf21	3.31187
LMAN2	-3.30639		XPR1	3.31172
BCAT1	-3.30631		TTC14	3.31172
TYK2	-3.30625		FARP1	3.31159
HYI	-3.30614		MYL9	3.31157
FAM13A	-3.30598		ZNF785	3.31148
CCNB2	-3.30593		FAM32A	3.31124
AP1S3	-3.30589		OCLN	3.31104
IFRD1	-3.3058		NPC2	3.31095
TIMM50	-3.30569		DUSP11	3.31092
MYO5C	-3.3056		IRF2BPL	3.3109
SNTB1	-3.3055		EMC8	3.31064
YKT6	-3.3054		ARPC1B	3.31056
PAPOLA	-3.3052		SIVA1	3.31048
GLOD4	-3.30499		BCAS3	3.31043
TCERG1	-3.30494		GNB5	3.31036
CDH1	-3.30489		CNKSR3	3.31025
RWDD3	-3.3047		UACA	3.31003
RBFA	-3.30467		BTN3A1	3.31002
TNKS1BP1	-3.3046		SEPHS1	3.30991
SRBD1	-3.30445		TP53INP2	3.30987
TNRC6A	-3.30438		SERAC1	3.30962
NCOA6	-3.30384		CENPX	3.30956
CCDC115	-3.30378		CLOCK	3.30949
PLD6	-3.3036		POLR2A	3.30922
TPI1	-3.30337		ATP5IF1	3.30903
METTL9	-3.30333		C2orf68	3.30883
ARHGAP21	-3.30301		FAM200B	3.30866
SUPV3L1	-3.30298		STUB1	3.3086
ZBED2	-3.3029		SENP2	3.30835
ATF4	-3.30266		WNT7B	3.30833
NTN4	-3.30258		CIAO3	3.3079
POLR2G	-3.30245		HMGCL	3.30775
LPP	-3.30218		SLC12A7	3.30767
UGT2B7	-3.30182		UNC13D	3.30751
AK2	-3.30176		MMADHC	3.30748
SMARCAD1	-3.30147		ZNF574	3.30734
BTBD7	-3.30119		TAF5L	3.3072
CARMIL1	-3.30118		YWHAE	3.30694
EEF1AKMT2	-3.30106		CHCHD5	3.30684
NELFE	-3.30092		RGMB	3.30667
APPL1	-3.30079		E4F1	3.30646
CEP76	-3.30052		RAB10	3.30645
ABL2	-3.30047		PEG10	3.3064
ZNF789	-3.30024		KIAA1586	3.3063
PDCL3	-3.30017		BSCL2	3.3062
LDHA	-3.29994		GADD45A	3.30619
GUF1	-3.29987		SLX4	3.30613
FERMT2	-3.29968		GTPBP3	3.30609
ADRB2	-3.29961		TBL1X	3.30598
KPNA6	-3.29958		SOCS4	3.3059
MAL2	-3.29952		FGFRL1	3.30573
CCDC167	-3.29932		GFM2	3.30559
LYN	-3.29924		ARL1	3.30558
CDCA3	-3.29916		RBM5	3.30548
RASA2	-3.29916		ZNF142	3.30548
ZNF772	-3.29912		STXBP2	3.30525
NOLC1	-3.29899		SETD6	3.30458
C17orf75	-3.29888		MINPP1	3.30453
INTS1	-3.29845		GIPC1	3.30451
ZNF140	-3.29842		ASNS	3.304
SCNM1	-3.29787		ADIPOR1	3.30396
VGLL1	-3.29727		COA8	3.30392
RBM7	-3.29725		TMEM14C	3.30389
TMEM63B	-3.2972		PPP1R18	3.30384
METTL16	-3.29718		ENTPD5	3.30362
WDR36	-3.29718		HERC6	3.30357
NFATC3	-3.29691		PPIG	3.30347
ELOA	-3.29679		UCHL3	3.30335
CCDC191	-3.29667		ERCC3	3.30328
MTX2	-3.29646		NOTCH2NLA	3.30317
TUBG2	-3.29636		LRRFIP2	3.30315
MID1	-3.2963		TMEM123	3.3031
THEMIS2	-3.29628		KRBA1	3.30291
RPL21	-3.29616		ABHD17C	3.30286
VSIG1	-3.29604		DTX2	3.30273
LBR	-3.29595		CRISPLD2	3.30272
SLC41A2	-3.29588		NOP58	3.30268
NUCB1	-3.29587		DPY30	3.30264
RAB15	-3.29551		PRIM2	3.30254
BIN1	-3.29551		FBN1	3.30247
ZNF335	-3.29549		CHD3	3.30243
TOP3B	-3.29539		AP3S1	3.30234
SNRPD2	-3.29538		GULP1	3.30231
KIF22	-3.29516		POLD4	3.30214
STX18	-3.2951		PRMT6	3.30209
FGFR1	-3.29493		ZNF800	3.30208
NSD2	-3.29488		GGNBP2	3.30191
WDHD1	-3.29486		MXI1	3.30189
ZNF783	-3.29364		JUN	3.30184
AP3M2	-3.29336		SCAMP4	3.30179
TCTN2	-3.29292		NDUFS8	3.30161
C4orf19	-3.29284		AAK1	3.30158
IAH1	-3.29265		RRS1	3.30138
RMND1	-3.29224		NHLRC2	3.30124
PILRB	-3.29207		CHMP1A	3.30113
PABPC1L	-3.29137		DNAJC16	3.30107
MECR	-3.29134		BAG1	3.30103
PAQR3	-3.29109		LEO1	3.30093
SMYD4	-3.291		CRCP	3.30062
C3orf14	-3.29091		PLEC	3.30055
POLR3K	-3.29028		SUCLA2	3.30034
TRMT9B	-3.28988		BEX2	3.30023
GPHN	-3.28954		EFHB	3.30013
ATXN7L3	-3.28927		CENPF	3.30005
ACVR2A	-3.28908		CLTB	3.29995
GRPEL2	-3.28898		SHCBP1	3.29993
UFD1	-3.28881		C17orf80	3.29965
TTBK2	-3.28872		MARVELD1	3.29957
HPS4	-3.28854		ETV7	3.29943
NTF4	-3.28815		COPB1	3.29915
PSPH	-3.28797		PROS1	3.29912
ZFP41	-3.28784		NDUFA7	3.29903
MPPE1	-3.28726		PKIB	3.29895
PRR4	-3.287		PLCL2	3.29886
ATRAID	-3.28651		RHOD	3.29875
CYP20A1	-3.28638		PKIA	3.29867
APIP	-3.28576		ASPHD1	3.29865
NAAA	-3.28536		IGFBP3	3.29864
NKAP	-3.28516		ANKAR	3.29847
SLC35G1	-3.28516		SLC7A6OS	3.29828
EXTL3	-3.28457		EIF2B4	3.29814
SIK2	-3.28451		TSG101	3.29802
FGFR1OP	-3.28417		ATP5MD	3.29786
ANP32A	-3.28416		EIF2A	3.29785
PET100	-3.2841		SLC41A1	3.29734
EMC7	-3.2841		PPP1R12C	3.29722
MED26	-3.28404		DRG2	3.29703
LMNTD2	-3.28404		KCNC4	3.29697
C6orf132	-3.28347		XYLT2	3.2968
ATF7IP	-3.28347		SLC22A18	3.29661
TMEM179B	-3.28264		DDRGK1	3.29658
RPL36A	-3.28243		ZMYM4	3.29655
RALGAPA2	-3.28239		MRPS10	3.29653
OGFOD3	-3.28225		FKBPL	3.29614
PKMYT1	-3.28196		SLC39A8	3.29589
WDR81	-3.2818		CASP3	3.29582
MTA3	-3.28154		DZIP1	3.29581
BIRC6	-3.28154		PIGBOS1	3.29544
EPB41L5	-3.28134		MMD	3.29536
PICK1	-3.28117		RITA1	3.29535
HAUS5	-3.2806		B3GNT2	3.29525
RHBDD2	-3.28046		SCRIB	3.29481
GGA1	-3.28034		NDUFA6	3.29448
PHKA1	-3.2803		CWC27	3.29383
RPP21	-3.28011		PPDPF	3.29373
PLEK2	-3.27949		MTG2	3.2935
ALG1	-3.27941		VEGFC	3.29342
GNPDA1	-3.27897		CDK17	3.29333
PDE7A	-3.27882		DDT	3.29261
CYB5R1	-3.27877		MRPL16	3.29233
ZYG11A	-3.27871		TAP1	3.29228
SRPK1	-3.27871		PRXL2B	3.29198
RILP	-3.27855		OSBPL6	3.29196
SLC22A15	-3.27843		NCAPG	3.29186
LYPD6	-3.27759		PCGF2	3.29183
RAPGEF1	-3.27675		INSIG1	3.29169
WDR89	-3.27654		CLASP1	3.29165
MSRA	-3.27646		FZD8	3.29161
TRNAU1AP	-3.27589		TLE4	3.29157
STXBP5	-3.27565		KCNK3	3.29067
ZNF682	-3.27558		ZC3H3	3.2906
IFTAP	-3.27464		TRMT10A	3.29031
RRP7A	-3.27439		RNF217	3.29024
PKN3	-3.27434		DZIP3	3.29014
TNFSF15	-3.27188		S100A5	3.28988
SLPI	-3.27092		N6AMT1	3.28979
HEATR6	-3.27087		NR1H2	3.28976
GUCY1B1	-3.27075		DAAM1	3.28915
COL17A1	-3.27048		SYNE1	3.28843
UFSP1	-3.27042		TARBP1	3.28816
ZNF174	-3.26899		CREBL2	3.28811
TTLL4	-3.26893		ERLIN2	3.28801
COA7	-3.26868		SGTB	3.28768
HARBI1	-3.26837		CCDC12	3.28742
RNF166	-3.26808		TRAPPC12	3.28721
SYNE4	-3.26807		C1orf174	3.28719
CASP8	-3.26805		UQCRHL	3.28712
TBC1D5	-3.26774		TSPAN2	3.28674
TBK1	-3.26759		IQANK1	3.28622
ARHGAP17	-3.26732		TCTN1	3.28613
SEMA3F	-3.26686		ZC3H7A	3.28596
DDX41	-3.26624		RPIA	3.28584
AKAP9	-3.26596		UGGT2	3.28546
DHFR2	-3.26524		HELZ	3.2854
S1PR3	-3.26494		UBQLN2	3.28523
USP35	-3.26348		NCALD	3.28517
EPC2	-3.26322		IGSF8	3.28487
MECP2	-3.2629		RABAC1	3.28451
DPH2	-3.26266		ATAD3A	3.28429
CYP2J2	-3.26238		SOX4	3.28416
FBXO36	-3.26206		GSK3B	3.28408
SLC25A19	-3.26184		MOSPD2	3.28365
ZBTB40	-3.26161		NOC4L	3.28318
HK1	-3.2616		CDC42BPG	3.28316
SAA1	-3.26155		C1orf74	3.28314
KEAP1	-3.26109		COG3	3.28314
TANC2	-3.26079		PORCN	3.28293
IPMK	-3.2595		ZNF561	3.28244
APBA3	-3.25923		CPNE8	3.2821
MRM2	-3.25889		ZNF10	3.28191
TM4SF4	-3.25636		KATNAL1	3.2812
GPD1L	-3.25603		RABL2B	3.28117
MAD2L2	-3.25512		ABHD2	3.28052
POLR1B	-3.25498		F11R	3.27987
PIMREG	-3.25494		STARD3	3.2798
PLA2G6	-3.25344		JCAD	3.27966
TEC	-3.25087		PYCR3	3.27923
POLR3G	-3.25085		SNX4	3.27898
NBPF26	-3.25005		FBXO4	3.27857
ANKRD13B	-3.24966		KITLG	3.27855
TTC32	-3.24895		AP5B1	3.27855
SETDB1	-3.24892		JARID2	3.27786
CCNO	-3.24797		CCDC80	3.27778
ERAP2	-3.24759		ZNF117	3.27762
VPS50	-3.24657		TRIM55	3.27733
ZNF619	-3.24623		NEPRO	3.27721
DNAJA4	-3.24593		AKAP17A	3.277
C6orf52	-3.24542		MCEE	3.27662
ZNF577	-3.24533		ACADSB	3.2765
FADS1	-3.24262		SMIM27	3.27629
RIPPLY3	-3.24169		FLYWCH1	3.27584
AP003108.2	-3.24043		PRPF40B	3.27571
MTX3	-3.23931		LRIG2	3.27564
GNL3L	-3.23811		ST3GAL2	3.27561
LMBR1	-3.23766		RB1CC1	3.27553
C1D	-3.23649		MRPS14	3.27531
ANKRD23	-3.2338		CCS	3.27502
TMEM209	-3.2324		SMARCAL1	3.27496
ENTPD3	-3.23217		MRPS36	3.27491
CBR4	-3.23193		LARP1B	3.27465
ADRA1B	-3.22943		OGDHL	3.2745
PPP1R13B	-3.2292		TNFRSF9	3.27417
ZBTB34	-3.22748		ID3	3.27388
TFAP2A	-3.22733		CBX7	3.27345
CLSTN3	-3.22564		MB21D2	3.27338
GORAB	-3.22465		ZNF107	3.2725
DFFB	-3.22108		TEDC2	3.27226
IMMP2L	-3.21942		MMS22L	3.2722
ARHGAP33	-3.21749		ZMYM2	3.27213
TAF8	-3.21682		TDRD9	3.27184
ZC3H6	-3.21603		PIGQ	3.27176
CSNK1G1	-3.21282		ISG20L2	3.27171
GSTO2	-3.21001		NUDT19	3.27163
ZNF595	-3.20953		APBB2	3.27154
LRP4	-3.20849		LNPK	3.26977
LPAR6	-3.20651		MACO1	3.26951
ANXA8	-3.20394		BRD3	3.26916
MCF2L	-3.20332		SLAIN2	3.26818
FAAP24	-3.20059		HAAO	3.26811
KIZ	-3.19707		ZNF620	3.26701
ZNF425	-3.1967		NPIPB4	3.26596
IKZF5	-3.19338		AC087632.2	3.26501
RIC8B	-3.18943		ATR	3.26493
GK	-3.18829		ZNF558	3.26459
TRANK1	-3.18722		OMA1	3.26347
PCNX2	-3.1851		CHIC2	3.26273
METTL4	-3.17635		CLCN3	3.26257
AMER1	-3.17349		TMEM65	3.26235
ETNK2	-3.17217		QTRT1	3.26192
CCHCR1	-3.16781		CAPS	3.26154
TTC21B	-3.16326		KYAT1	3.26095
SLC43A2	-3.16074		PRPF18	3.26092
CYP2R1	-3.15824		ADCY7	3.26081
PCED1A	-3.15797		RNF24	3.26076
ACBD7	-3.15421		TACC2	3.26
MKS1	-3.15222		MAGI1	3.25986
CFB	-3.14875		DUS4L	3.2589
C7orf25	-3.14622		TTC30A	3.25802
ZNF606	-3.14481		ABHD15	3.25745
TNFSF18	-3.14061		SIRT1	3.25706
ST6GALNAC2	-3.12078		TTC31	3.25617
JPH1	-3.11598		GFPT1	3.25385
ZNF582	-3.11249		TCHP	3.25368
GTF2IRD2B	-3.11179		CYB5D2	3.25111
ZNF34	-3.10994		GTF2H2	3.25094
ENO3	-3.10362		CCSAP	3.25085
A1BG	-3.10289		WDR91	3.24885
ZNF596	-3.09916		PLA2G2F	3.24874
VAV1	-3.09603		NUDT13	3.24681
ANKRD44	-3.08162		RAMACL	3.24656
CPA6	-3.07879		YOD1	3.24525
PGM5	-3.05608		C8orf88	3.24364
BBS5	-3.05104		EIF2S3B	3.24286
CA5B	-3.02773		ATAD3C	3.24271
BCDIN3D	-3.00311		B3GNT7	3.24201
PINLYP	-2.98943		CASZ1	3.24199
SPNS3	-2.93569		ELMOD3	3.24194
AL121845.2	-2.82507		POC1B	3.23966
CES4A	-2.81723		LIN7B	3.23716
TMEM191B	-2.79479		PLEKHA4	3.237
AL139011.2	-2.72307		C1orf216	3.2354
ANO2	-2.67335		ASRGL1	3.23459
BLOC1S5-TXNDC5	-2.51962		C16orf95	3.23396
			HTD2	3.23188
			TOR2A	3.23087
			ID4	3.23083
			RNF180	3.23049
			SLCO4C1	3.23022
			TMCO6	3.23011
			TCF4	3.22785
			CDHR1	3.2273
			USP20	3.22699
			TTC39C	3.22567
			STAM	3.22544
			ZRSR2	3.22409
			ZNF32	3.22342
			KLHL25	3.22341
			IFT27	3.22141
			PYROXD2	3.21996
			IER5L	3.21885
			PPOX	3.21781
			METTL27	3.2172
			SLC6A13	3.21594
			ZNF66	3.21152
			AC020915.5	3.20842
			GARNL3	3.2082
			ZNF165	3.20808
			ZNF528	3.2071
			MTHFD2L	3.20018
			HOXA4	3.19977
			BAIAP2L2	3.19901
			FRMPD3	3.19426
			LPXN	3.1926
			GATA3	3.1909
			C4orf36	3.1891
			IFI44	3.18228
			ZBED9	3.17917
			AASDH	3.17518
			GPR135	3.1708
			ICA1L	3.17014
			PTGFR	3.15799
			F12	3.15145
			ZNF564	3.14683
			XKR6	3.14535
			FAM161A	3.14373
			NOG	3.13992
			NAGS	3.13893
			MDC1	3.13568
			KIF15	3.13134
			TMEM155	3.1231
			SORBS2	3.11833
			OTULINL	3.1159
			HSPB2	3.11172
			C15orf61	3.11026
			CDC14A	3.10487
			THTPA	3.10201
			TMSB4Y	3.10122
			NR2F1	3.10014
			ALDH3B1	3.0984
			CNNM2	3.09657
			ZNF793	3.09038
			EPHX3	3.08947
			REP15	3.06791
			NXNL2	3.06682
			FZD3	3.06605
			C19orf71	3.06247
			CDK3	3.05775
			IFITM1	3.03341
			PMEL	3.01877
			CCDC15	3.01067
			AC104452.1	2.95612
			FCRLB	2.95403
			SLC15A3	2.95208
			SERPINF1	2.90248
			PLAC9	2.76663
			ZNF625	2.68544
			NDUFC2-KCTD14	2.55096
			AC015813.2	1.21469
			RAB4B-EGLN2	1.21385
			USP41	1.02945
			SULT1A4	1.01556
			GLYATL1	1.00693

## Sheet: NS-POD3
NS-POD3 DOWNREGULATED	Log2(FC)	Total number of downregulated genes	NS-POD3 UPREGULATED	Log2(FC)	Total number of upregulated genes		TOT down+up
NDUFC2-KCTD14	-47.8425	744	PLA2G12A	46.5878	1029		1773
FAAP24	-46.8396		FAM86C1	46.5739
UBE2Q2L	-46.7943		EIF2B3	46.5558
CEP76	-46.642		ECSIT	46.5482
TRIM6	-46.5623		SLC22A3	46.5044
USP43	-46.5315		SEPSECS	46.4784
PITPNC1	-46.5138		VARS2	46.4776
RAP2B	-46.5026		CEP70	46.4637
PTPDC1	-46.4893		ZNF512B	46.4548
ZDHHC21	-46.4821		DDX59	46.4203
ALOXE3	-43.2832		PLEKHA7	46.4158
PIK3CB	-10.0164		NAA80	46.3178
TARDBP	-9.94593		ITPKA	46.2139
RPS29	-9.94485		VWCE	46.0097
HMCES	-9.93822		PROM2	45.6414
RIC1	-6.80652		ADAMTS14	43.1954
CDAN1	-6.80597		CLTC	13.2699
GPATCH2	-6.7757		MIA3	9.98021
ADGRB2	-6.76847		FAM72C	6.9058
RCOR1	-6.76238		ZBTB3	6.89252
PTPN21	-6.75882		B9D2	6.80465
MRGPRF	-6.75626		SPAG17	6.76571
GAS2L1	-6.7477		ZC2HC1C	6.75154
ULK2	-6.74685		SEM1	6.7475
RIOK1	-6.74641		B3GNT4	6.74613
SEMA3B	-6.74589		NAA16	6.73815
SPAST	-6.74383		MAP3K4	6.7017
N4BP2	-6.74189		ITM2A	6.70105
PRR5L	-6.73673		DPYD	6.70015
FBXO4	-6.73568		SMIM7	6.69917
ARHGEF16	-6.72799		SNRPD3	6.68314
QPCTL	-6.72487		ZNF778	6.68219
LATS1	-6.71822		LNPK	6.68101
CLN5	-6.71121		ZCCHC4	6.6693
SULT1C4	-6.70474		ZNF561	6.66929
ANKAR	-6.70408		MRPS21	6.66256
MYORG	-6.70407		CHAF1A	6.66165
TMEM201	-6.70214		MTMR3	6.66141
ZYG11B	-6.69769		RPS27	6.66079
TMEM245	-6.69768		RACK1	6.65953
DTL	-6.69489		HAS3	6.65929
CADM4	-6.69369		LHFPL2	6.6585
CDC27	-6.69364		PTGES	6.65662
ANKMY1	-6.69165		MICU1	6.65274
NCEH1	-6.69117		RHOG	6.65214
YARS2	-6.69058		KCMF1	6.65038
APOL3	-6.69018		COQ3	6.6481
DCAF5	-6.68563		ORC3	6.64698
FKBP7	-6.68514		TRIM33	6.64446
SLC39A8	-6.68446		ATP5MPL	6.63926
MAPK6	-6.68148		UNC13B	6.63908
INPPL1	-6.67907		MPC2	6.63862
TMEM214	-6.67586		CDK5RAP1	6.63669
SETD2	-6.67524		COX7C	6.63613
LIMD1	-6.67418		BNC2	6.63442
ALOX5	-6.66804		TMEM184B	6.6339
UAP1	-6.66629		VAMP1	6.6338
PARP6	-6.66586		TEX10	6.63252
CEP68	-6.66579		ARPC1B	6.63132
TMEM259	-6.66576		ICMT	6.63062
TMPO	-6.66335		RBPMS	6.62539
TMEM150A	-6.6608		WAC	6.62307
AP1B1	-6.65977		CYP1B1	6.62152
VOPP1	-6.65905		PDXDC1	6.62132
TSPAN14	-6.65843		BTBD7	6.62121
GTF2H1	-6.65561		USP10	6.62045
RPL15	-6.65561		NOA1	6.62041
KIF13B	-6.65443		SNRPB	6.61915
SCOC	-6.65115		TGFBI	6.61857
AP5M1	-6.64852		OBSL1	6.61553
SEL1L3	-6.64816		PRKCSH	6.61512
MRFAP1L1	-6.64479		RNF169	6.613
CNBP	-6.64363		DBR1	6.612
TOP1	-6.64099		IRAK1	6.6103
REXO2	-6.6378		ZNF484	6.60972
GLS	-6.63683		GIPC1	6.60791
MICAL3	-6.63656		CD99L2	6.60685
PPP1R13L	-6.63629		USP36	6.60575
MTG1	-6.63484		VIRMA	6.60182
N4BP1	-6.63301		GLOD4	6.60155
YTHDC2	-6.63289		MAP7	6.59997
OCLN	-6.62568		SMIM10L1	6.59986
ASB2	-6.62067		CDRT1	6.59864
ST6GAL2	-6.62067		ZMYM2	6.59677
EIF4B	-6.61895		FBXO17	6.5961
TARBP2	-6.61862		TACO1	6.59564
CETN2	-6.61656		TMEM42	6.59411
CCDC159	-6.61555		MZT2B	6.59223
FAM133B	-6.61518		ANAPC2	6.58929
TTC39A	-6.61505		CTC1	6.58491
FKBP2	-6.61467		PLSCR3	6.58428
ADGRF1	-6.61356		DRG2	6.57635
SPAG7	-6.60859		MAPK15	6.5737
NDUFA8	-6.60753		F2RL1	6.56815
WDR12	-6.60371		SIKE1	6.56624
GOSR2	-6.60235		SLC25A23	6.564
EXOC2	-6.60086		SGF29	6.56035
IL6	-6.58975		KMT2B	6.5548
PICK1	-6.57805		ADNP2	6.55431
C1orf112	-6.56274		CDYL2	6.55137
FICD	-6.54782		LRRK2	6.54778
AC068547.1	-6.52522		ZFP62	6.54654
PELI3	-6.38719		CORO2A	6.54619
SLC6A20	-6.34165		KIAA2026	6.53957
B3GNT10	-6.32731		MXD3	6.53014
DCBLD1	-6.29909		HOXB3	6.52909
SMKR1	-5.9177		WDR62	6.52252
ADAMTS16	-4.21594		POLH	6.51899
C2orf88	-4.11412		TMEM160	6.50855
KBTBD8	-4.05122		ZNF524	6.49597
ITGA4	-3.96722		PRELID2	6.47026
RIBC1	-3.8924		HACD4	6.46974
H2BC11	-3.88515		HELLS	6.46081
DMC1	-3.86146		C16orf46	6.45446
ZNF681	-3.85967		GPRIN2	6.45223
CHRNA5	-3.80477		BHLHB9	6.4388
ACOT11	-3.77353		AUTS2	6.43091
PVRIG	-3.76268		FAM47E	6.42048
FAT4	-3.74553		LSP1	6.34477
GPCPD1	-3.73632		CNN1	6.22494
PLCD1	-3.73361		YY2	6.1801
NANOS1	-3.73289		ZNF547	6.11933
TENT5B	-3.71235		PKP3	3.85147
ZBBX	-3.68861		SMIM11A	3.77046
RTN4R	-3.67902		SYT12	3.73368
TMEM91	-3.66927		AC022384.1	3.71304
GPD1	-3.65531		RND1	3.69843
DCN	-3.64982		HELB	3.67722
PCLO	-3.63775		MAST4	3.56091
FOLH1	-3.62644		DGAT2	3.56069
C19orf71	-3.62574		IL17D	3.55382
HARBI1	-3.61569		MAATS1	3.55045
ZNF81	-3.60122		BTBD8	3.54503
GPR156	-3.60081		RINL	3.53447
WDPCP	-3.59514		CRISPLD1	3.53103
AP4S1	-3.58982		GABRE	3.51314
AC008695.1	-3.5743		RLN2	3.50378
NPPC	-3.56806		RGPD5	3.49723
HDGFL3	-3.56536		GCNT3	3.49399
C18orf54	-3.56461		NDRG4	3.49151
DISC1	-3.56099		NRXN3	3.49102
KLRG1	-3.56097		RAMACL	3.48987
POMZP3	-3.55584		GATA2	3.4891
PRR7	-3.55535		SPTBN4	3.48879
SARDH	-3.55366		SH3GL2	3.47601
ZNF35	-3.5354		PPT2	3.45728
ZNF77	-3.53214		NFATC4	3.45294
RPS6KA6	-3.53026		ELAC1	3.45089
THAP2	-3.52941		AMIGO1	3.44576
PLEKHH3	-3.51493		PSTK	3.44336
PTGER2	-3.51443		LNP1	3.44273
DTX4	-3.514		LIN37	3.43989
POPDC2	-3.50948		STK32C	3.43875
GSDMB	-3.50876		TIRAP	3.43678
MYO3B	-3.50573		CENPJ	3.43409
EFCAB7	-3.50125		SRRD	3.43294
RPUSD2	-3.50052		APOO	3.43249
AARS2	-3.34991		CCNE2	3.43016
ACTR3C	-3.34946		U2AF1	3.42512
RIPOR1	-3.34942		SIM2	3.42323
SNAI2	-3.34937		SENP2	3.42309
RP2	-3.3491		APLF	3.42308
NRSN2	-3.34878		SPCS2	3.42307
AVEN	-3.34875		RMND5A	3.42098
PCNX4	-3.3486		KCNS3	3.42052
SGSM2	-3.3486		NCOA7	3.41947
TTC38	-3.34857		CHKA	3.41896
MTRNR2L12	-3.34834		NTF3	3.41794
BLCAP	-3.34794		PCGF1	3.41293
SLC30A9	-3.34792		ZNF181	3.412
UBE2D2	-3.34771		TMEM81	3.41193
CHCHD1	-3.34759		FES	3.41192
KDELR2	-3.34758		ZWINT	3.41031
BZW2	-3.34688		DNAAF4	3.41019
H2BC21	-3.3468		ARL17B	3.41013
RNLS	-3.34622		ZNF287	3.40986
ATG5	-3.34593		SDCBP2	3.40966
ARL8B	-3.34576		WDR73	3.40943
NUTF2	-3.34562		NOL12	3.40567
FGGY	-3.34539		TDRD7	3.40248
COASY	-3.34532		BMI1	3.40207
MARK3	-3.34501		ZNF529	3.40148
JADE2	-3.34491		CPNE7	3.40023
DNAL1	-3.34429		ARPC4-TTLL3	3.40014
CRY1	-3.34395		ARHGEF40	3.40002
IRF5	-3.34394		IMMP2L	3.39876
MTF2	-3.34383		CLYBL	3.39799
HOGA1	-3.3438		ASS1	3.39685
ZCRB1	-3.34369		CLK3	3.39652
PSEN1	-3.34367		NDUFAF7	3.3964
PLD2	-3.34349		SMAGP	3.39426
SP100	-3.34339		NUDT14	3.39351
UPK1B	-3.34339		FANK1	3.39246
PBXIP1	-3.34318		DAAM1	3.39152
RHOT2	-3.3431		MAK16	3.38989
ZBTB10	-3.34293		CTNNBIP1	3.38977
MCPH1	-3.34283		CXCL8	3.38915
MRAS	-3.34265		DDX51	3.38872
ESCO2	-3.3425		LIG1	3.38849
NEXN	-3.34246		COX17	3.38794
SMOX	-3.34245		CCDC18	3.38753
TLL2	-3.34223		MARCHF4	3.38689
STPG1	-3.3422		MED24	3.3865
COX7A2	-3.34218		GTF2IRD2	3.38572
LMNB2	-3.34207		CSF1	3.38498
HIGD2A	-3.34196		PTGR2	3.38465
CKAP2	-3.34192		EDRF1	3.38369
AXL	-3.34177		ATXN1	3.38287
KRT19	-3.34176		PTPN23	3.38233
IP6K2	-3.34165		KLF7	3.38231
STRBP	-3.34148		QRSL1	3.38216
PPP2R3A	-3.34127		LYRM1	3.38195
VEGFA	-3.34125		ZNF823	3.38165
B4GALT1	-3.34113		ZPR1	3.3814
HINFP	-3.34092		NEFM	3.3806
PIGL	-3.34092		SRP9	3.38009
TWF2	-3.34063		TPCN1	3.37838
HYAL2	-3.34058		AKAP13	3.37783
HEXB	-3.34052		GPATCH4	3.37704
SMARCD1	-3.34049		NCAPD3	3.37673
STIM1	-3.34016		PSMD11	3.37615
SEC24C	-3.34007		DDX19A	3.37614
CD320	-3.34005		BUD13	3.37551
MIER3	-3.33981		DIMT1	3.37349
COPG2	-3.33976		TREX1	3.37348
GUSB	-3.33964		TFB1M	3.37233
FAM160A1	-3.33938		COX10	3.37229
EXOC6B	-3.33926		GSTZ1	3.37051
PNO1	-3.33922		CCDC122	3.36993
USP3	-3.33919		IFIT2	3.3698
S100A3	-3.3387		INTS6L	3.36946
IRAK1BP1	-3.33868		TLR1	3.36918
CPEB4	-3.33833		CHURC1	3.36864
RTCA	-3.33813		ATXN7L3	3.36804
CUL7	-3.33812		MARVELD2	3.36724
GALNT3	-3.33794		ZFP69B	3.36685
ORMDL3	-3.33787		BRCA1	3.36676
FAM120A	-3.33784		CDC26	3.36658
NCAPD2	-3.33775		MORN4	3.36558
RBM39	-3.33768		SMARCE1	3.36553
ZNF792	-3.33743		GTPBP10	3.36512
DCAF10	-3.33698		GAB2	3.36482
AHCTF1	-3.33695		MLX	3.36433
RBMX	-3.33667		GFPT1	3.36279
PRPF19	-3.33662		RFXAP	3.36256
ARL3	-3.33659		RPL36AL	3.36225
ZMPSTE24	-3.33657		PPIP5K1	3.36201
CSNK2A3	-3.33635		MANBA	3.36188
ANGEL2	-3.33627		ABHD18	3.36154
CTSC	-3.3359		RRP15	3.36093
ICE1	-3.33587		LIMK2	3.36085
PHACTR4	-3.33581		TNFAIP2	3.36077
MARCHF7	-3.3354		ROM1	3.36033
SLC44A1	-3.33523		PNPLA8	3.35991
TK2	-3.33515		HIVEP2	3.35927
GPSM3	-3.33511		SLC22A4	3.35924
TMA16	-3.33506		NSFL1C	3.35889
RIOX1	-3.33489		UBE2M	3.35839
EVI5L	-3.33463		MRPL32	3.35826
TMEM167A	-3.33462		SH3BGR	3.35736
KANSL1	-3.33456		CDC73	3.3569
SNAP23	-3.33454		IQSEC2	3.35556
UBA5	-3.33414		TFIP11	3.35515
NUDT21	-3.33396		CDC42SE1	3.35509
PELI1	-3.3339		CSNK2A1	3.35439
PRSS16	-3.33378		ESRP2	3.35404
ZNF808	-3.3337		FCHO2	3.35368
CDC16	-3.33364		TRIM15	3.35331
CXXC5	-3.33355		H2AZ2	3.35324
CKAP4	-3.33343		ASAP3	3.35226
IGSF3	-3.33328		GPAT3	3.35214
TMEM106B	-3.33323		SPRY2	3.3519
CWC27	-3.33308		TNC	3.35174
MTREX	-3.33308		PSMB5	3.35169
ATP1B3	-3.33303		CIAO2A	3.35162
DNAJC1	-3.3328		KXD1	3.3516
MTERF1	-3.3328		ABCB1	3.35147
MPZL1	-3.33266		NANS	3.35146
MRPS18C	-3.33203		SLC25A13	3.35115
LMBR1	-3.332		RCCD1	3.35102
NAP1L4	-3.33191		NSDHL	3.3508
LMBRD1	-3.33186		HOXC4	3.35066
ERLIN1	-3.33183		SLC9A6	3.35047
ALDH9A1	-3.3318		ANP32B	3.35027
SUMF1	-3.33169		RCC1L	3.35022
WDR6	-3.33134		COCH	3.34947
SRPX2	-3.33114		RPP25L	3.34926
MRPL9	-3.33103		PEX12	3.34907
POLG2	-3.33095		KRIT1	3.34898
GOLM1	-3.3309		SNX33	3.34897
NUP62	-3.33089		L3MBTL2	3.34859
ZNF17	-3.33078		FAN1	3.34841
HSBP1	-3.33028		RPS9	3.34798
CIAO2B	-3.33023		RNF32	3.34792
SRSF10	-3.33012		PRORP	3.34784
ANO6	-3.3301		RPS23	3.34779
ASAH1	-3.33001		CC2D1B	3.34737
SEC23IP	-3.32989		OCIAD2	3.34706
GSR	-3.32975		LAMB3	3.34683
ADAT1	-3.32972		RPL23	3.34633
ABITRAM	-3.3296		PAFAH1B2	3.34603
DAPK3	-3.32954		ACSL4	3.34596
MAPK13	-3.32946		DCAF13	3.34582
ELOVL1	-3.32939		PES1	3.34563
POLK	-3.32932		AP1S1	3.34557
ST20	-3.32927		CREG1	3.34507
TRIP10	-3.32923		DDX21	3.34503
NDUFA6	-3.32917		EDEM2	3.34499
CD151	-3.32912		FAM174B	3.34499
MAFF	-3.32887		CKS2	3.34495
TXNDC5	-3.3288		GABPB2	3.34488
CNKSR3	-3.32877		ELOF1	3.34474
FN1	-3.32853		TARS2	3.34452
NPIPA7	-3.32852		DRAP1	3.34436
ITGB3BP	-3.32851		SLC16A3	3.34406
NAA60	-3.32848		UBR5	3.34388
MCCC1	-3.32846		KATNAL1	3.34387
KCTD11	-3.32842		ARID3B	3.34379
ERICH1	-3.328		CD47	3.34325
HM13	-3.32781		MRPL46	3.34316
PSG4	-3.32776		EPB41L5	3.34312
DEGS1	-3.32754		MRPL39	3.3429
GULP1	-3.32746		THRAP3	3.34286
TM2D1	-3.32737		ZFR	3.34279
DIAPH3	-3.32737		SDHAF4	3.34218
DOLPP1	-3.32719		GMDS	3.34211
SNRPA	-3.32697		MAD2L1BP	3.34191
TXNDC17	-3.32697		LTB	3.34172
GNPTAB	-3.32684		BAZ1A	3.34137
RAB1B	-3.32663		PIP4P2	3.34082
CREBBP	-3.32647		R3HCC1	3.34077
KCTD2	-3.32635		HAVCR2	3.3405
SCO1	-3.32632		CERCAM	3.34045
GTF3C2	-3.32632		EIF3A	3.34031
CEP89	-3.32623		RFTN1	3.3403
FAM120AOS	-3.32618		SNX2	3.33988
RNFT1	-3.32612		TMEM243	3.33984
ZC3H7B	-3.32591		PPP2R5C	3.33974
PCYT2	-3.32582		HDAC2	3.33974
MTCP1	-3.32576		TOP2A	3.33965
APEX1	-3.32555		GIGYF2	3.33947
HYAL1	-3.32552		E2F6	3.33944
DIS3	-3.32552		MIF4GD	3.3394
PODXL2	-3.32547		HHAT	3.33936
RAB3IP	-3.32521		GNL2	3.33929
IGBP1	-3.32519		FLVCR1	3.33907
HMGXB4	-3.32513		AKAP12	3.33899
ZNF300	-3.32497		PHYHD1	3.33887
PAFAH1B1	-3.32497		LIN52	3.33885
PRNP	-3.32467		FABP5	3.33859
PSMD1	-3.32461		DCPS	3.33851
EMD	-3.32449		VPS26C	3.33839
SERBP1	-3.32446		DNAJA1	3.33812
ARFGEF1	-3.32444		NR6A1	3.33801
CLTA	-3.32436		NDUFAF2	3.33787
GGCT	-3.32427		BSCL2	3.33769
UBR4	-3.32396		KRTCAP2	3.33743
SNU13	-3.32392		EEF1G	3.33733
POLR2M	-3.32391		MSANTD2	3.33722
ARID1A	-3.32375		RARS1	3.33718
ADAMTS1	-3.32365		TIMM17A	3.33693
WASHC5	-3.32361		UBE2E1	3.33685
ZNF135	-3.32341		C2orf92	3.33642
UBE2N	-3.32325		RPL23A	3.33633
ATP5F1B	-3.32321		RCC1	3.33613
MCM7	-3.32319		THUMPD2	3.33595
CTNNB1	-3.32305		EXPH5	3.33549
USP14	-3.32293		DAP3	3.33541
LAMC1	-3.32288		RANBP1	3.33522
SNAPC3	-3.32275		MFN1	3.33509
ZBTB5	-3.32269		TMED8	3.33502
PMM2	-3.32266		IFT52	3.33497
GLDC	-3.32258		C1orf56	3.33487
ZNF839	-3.32244		MOGS	3.33473
FAM110B	-3.32235		UCHL3	3.3347
FAM220A	-3.32235		DNMT3B	3.33439
MFAP3	-3.32229		ARL4A	3.33436
ASB6	-3.32222		NSMAF	3.33433
PSMD9	-3.32196		ZNF250	3.33405
NOP56	-3.32185		COL7A1	3.33401
C9orf64	-3.32169		CHRNB1	3.334
FNBP1L	-3.32165		IMPDH2	3.33395
ZC3HC1	-3.32157		DCDC2	3.33394
FBXW2	-3.32156		TNRC6B	3.33391
TMCC1	-3.32153		GGCX	3.33389
TNFRSF9	-3.32137		ASNS	3.33371
SORBS3	-3.32125		DR1	3.33328
STIP1	-3.32113		ZC3H7A	3.33309
TM7SF2	-3.32095		CREBRF	3.33297
MMADHC	-3.32095		LRSAM1	3.3329
MDP1	-3.32083		LARP1	3.33252
PATL1	-3.32075		NEIL3	3.33225
ARFGEF2	-3.32064		PPIL4	3.33224
FADS3	-3.32045		PLOD1	3.33215
ATP5F1A	-3.32012		MYL12A	3.33211
SNRPA1	-3.31973		PSMA2	3.33209
KANK1	-3.31972		GGPS1	3.33204
ZNF584	-3.31953		WDR61	3.33128
TCP1	-3.31928		INTS4	3.33094
NPTN	-3.31913		SLCO2A1	3.33092
EFEMP1	-3.31909		RPL14	3.3309
ABHD17B	-3.31906		RAB5IF	3.3307
SH3PXD2B	-3.31873		WASHC2A	3.33066
FXYD2	-3.31868		EIF6	3.33061
TXLNG	-3.31859		DYNLL1	3.3305
ZNF71	-3.31853		GABARAPL2	3.33047
CCND2	-3.31842		SCAMP5	3.33035
BRMS1	-3.31827		GLT8D1	3.33033
KCTD9	-3.31824		MGME1	3.33032
YPEL2	-3.31819		RPL38	3.33015
EPC1	-3.31803		TPT1	3.33014
TIMELESS	-3.31797		HNRNPDL	3.33006
NEO1	-3.31777		SLC22A5	3.32991
ISCA1	-3.31765		IER3	3.32988
TTC27	-3.31756		GABARAP	3.32978
NDUFB3	-3.31729		AGPAT3	3.32947
DPYSL3	-3.31726		ERMARD	3.32945
APBB2	-3.31719		ST13	3.32944
PML	-3.31709		C1QBP	3.32941
MAP3K20	-3.31703		CBWD6	3.32896
LZTFL1	-3.31702		QKI	3.32887
ECT2	-3.31682		CCT7	3.3288
IFI27L2	-3.31681		NDUFB11	3.32878
TBCEL	-3.3168		ARL2	3.32863
KCTD4	-3.31678		SMYD2	3.32855
SSB	-3.31673		PDLIM1	3.32852
MTRNR2L8	-3.31667		EIF3B	3.32844
SLC25A5	-3.31654		CCNB1	3.32838
DAD1	-3.3164		TFPI	3.32838
DEAF1	-3.31638		PTPN3	3.32819
APMAP	-3.3163		ASH1L	3.32813
EGFR	-3.31614		PPIE	3.32741
HLA-DPB1	-3.31605		FAM199X	3.32737
SMYD5	-3.31604		PPP1R8	3.32735
PNKD	-3.31603		ARPIN	3.32723
BCLAF1	-3.31598		YWHAQ	3.32669
PPP1R14B	-3.31576		STRAP	3.32667
SAMHD1	-3.31576		SMC4	3.3266
NUDT12	-3.31539		CNOT4	3.32621
TBC1D24	-3.31534		CCDC51	3.3262
CDK7	-3.31533		EMP3	3.32612
C2orf76	-3.31519		FH	3.32609
MEF2D	-3.31517		ALG9	3.32601
PSMB1	-3.31503		PDCD4	3.32601
DCAF17	-3.31475		TFG	3.32588
POLD1	-3.31472		EDC4	3.32563
CNN3	-3.31461		PCGF5	3.32552
S100A10	-3.31456		ELP1	3.32548
SEPTIN7	-3.31443		IFT88	3.32544
MYBBP1A	-3.31442		NT5C	3.3254
HMGN3	-3.31421		PICALM	3.32532
TBC1D2B	-3.3142		BLMH	3.32529
TRIM13	-3.31416		DENND10	3.32525
MED8	-3.31397		KLHDC3	3.32525
CCAR1	-3.31386		NETO2	3.32503
LDHB	-3.31378		RAD21	3.32502
CYCS	-3.31352		PHC2	3.32499
NAT10	-3.31337		CPQ	3.32498
RAB32	-3.31313		FTSJ1	3.32487
LDHA	-3.31308		MAPKAPK5	3.32486
PPP1CB	-3.3129		NDUFA7	3.32471
TUBB6	-3.31261		WSB2	3.32465
BRAP	-3.31255		CTPS2	3.32456
FRMD4B	-3.31231		CALCRL	3.32438
EFCAB10	-3.31229		TMEM43	3.3243
MRPL17	-3.31218		ANKRD13A	3.3243
ERO1A	-3.31204		ARF1	3.3241
LARGE1	-3.31199		SPTLC3	3.32404
MIB1	-3.31196		CLEC16A	3.32369
PKM	-3.31174		NSF	3.32347
KLHL5	-3.31165		FGD4	3.32342
RNASEL	-3.31144		SNX25	3.32327
CHD2	-3.31143		HNRNPH2	3.32319
IGF2BP2	-3.31121		PDCD6	3.32303
DYNC1LI2	-3.31116		GRSF1	3.32265
RPS4X	-3.3109		JOSD1	3.3224
PRDX1	-3.31058		RALGDS	3.3223
DHX9	-3.31016		QARS1	3.32229
TMEM126A	-3.30998		CPVL	3.32223
ZRANB2	-3.3097		OCIAD1	3.3222
CRYAB	-3.3095		TCEAL9	3.32213
DMTF1	-3.30944		DERL1	3.32207
BOLA2B	-3.30943		ATP6V1F	3.32166
SYMPK	-3.30934		FAR1	3.32159
FBXO6	-3.30905		MED18	3.32155
ENO1	-3.30904		AK1	3.32148
UQCRB	-3.30898		ELMOD3	3.3214
NNMT	-3.30888		FUCA1	3.3214
PFDN2	-3.30884		TIMM23	3.32116
HMGN5	-3.30881		UBAP2L	3.32111
ZWILCH	-3.30878		TAGLN	3.32095
CD59	-3.30869		ACAA1	3.32093
SMAD5	-3.30848		HNRNPH3	3.3209
PDSS1	-3.30811		PPP1R1A	3.32088
VPS28	-3.30799		CAPRIN1	3.32085
AMY2B	-3.3079		NHLRC2	3.32073
UBE2C	-3.30784		PTBP3	3.32026
PHF14	-3.30765		COMMD6	3.32023
EPDR1	-3.30759		PARP4	3.32013
SFN	-3.30743		LRRC37A2	3.3201
ITFG1	-3.30736		RAB24	3.31983
ACVR2A	-3.30735		HEATR6	3.31974
TRMT2A	-3.3073		ACSL1	3.3194
MAGED2	-3.30717		GBE1	3.31932
EOLA2	-3.30706		ENAH	3.31922
AP3M1	-3.30679		CLIP1	3.3192
OSBPL2	-3.30647		IFT20	3.31914
WDR89	-3.30638		SYNJ2BP	3.31911
BZW1	-3.30623		RAD52	3.31909
MVB12B	-3.30598		RPS19	3.31909
TXN	-3.3053		EFHC1	3.31906
NFKBIA	-3.30526		JRK	3.31897
PDGFC	-3.30504		COPA	3.31892
METTL5	-3.30481		TRIR	3.31885
EFHD2	-3.30461		PDE10A	3.31879
POFUT1	-3.30453		MALSU1	3.31871
TIMM17B	-3.30453		ADAM17	3.31859
EEF1A2	-3.3044		GLRX5	3.31829
ENY2	-3.30434		GTF2B	3.31829
MICALL1	-3.30427		MBTPS2	3.31828
BNIP2	-3.30418		NIBAN1	3.31751
SNX14	-3.30411		NRBF2	3.31732
DHFR	-3.30409		LARP4B	3.31724
CCNG2	-3.30405		INTS5	3.31721
TCEAL4	-3.30401		SUMO1	3.31719
RPF2	-3.30388		ABCC3	3.31688
PNPT1	-3.30384		NKTR	3.31651
EIF4A1	-3.30378		CHMP6	3.31637
GPX4	-3.30328		ICA1	3.31631
ESS2	-3.30312		SLC9A8	3.31624
STYXL1	-3.303		UBQLN1	3.31608
SPP1	-3.30284		IFITM3	3.31606
ACY1	-3.30279		DGKD	3.31597
EIF3I	-3.30248		POU3F3	3.31574
NDUFS3	-3.30243		GLMP	3.3156
NAMPT	-3.30242		METTL6	3.31519
PSMD14	-3.30229		CPSF2	3.31514
LONP2	-3.30206		B4GAT1	3.31498
PCDHGC3	-3.30194		PMF1	3.31479
STAP2	-3.30152		RAB11FIP1	3.31474
MED7	-3.30152		CBFB	3.31444
ABCF3	-3.30142		SPTBN1	3.31429
NPC2	-3.30135		GGH	3.31414
PLEKHG1	-3.30135		JAGN1	3.31409
MRPS25	-3.30112		SS18	3.31394
INSYN2B	-3.30088		LTN1	3.31386
C2orf49	-3.30053		CNOT9	3.3138
TTI1	-3.30046		UBTF	3.31375
ANKRD10	-3.30046		CDKN2C	3.31369
GSTK1	-3.30045		DDX49	3.31347
FOXRED1	-3.30038		RAB35	3.31334
KLHL2	-3.30037		ZNHIT3	3.31333
PFDN5	-3.30032		ANKRD12	3.31311
C15orf41	-3.30002		METTL7B	3.31287
PSPC1	-3.29998		DLGAP4	3.31281
G3BP1	-3.2998		ADAR	3.31272
RPL24	-3.29965		RPLP1	3.31261
PAFAH2	-3.29964		SMARCA5	3.31242
NRP1	-3.29951		WASF2	3.3124
CCNJ	-3.29923		SUCO	3.31235
UBA52	-3.29861		MAGT1	3.31229
AATF	-3.29855		COTL1	3.31227
UBE2G1	-3.29845		ZNF638	3.31206
CCAR2	-3.29842		C12orf49	3.31198
C19orf44	-3.29806		MTCH1	3.31193
PSMD4	-3.29775		COX20	3.31187
USP15	-3.29775		FSTL1	3.31175
COPS9	-3.29751		CDK2AP1	3.31174
PMM1	-3.29749		TBK1	3.31155
DTD1	-3.29714		GDE1	3.31153
CAB39	-3.29683		LNPEP	3.31125
CSNK2B	-3.29649		MRPL12	3.31122
USH1C	-3.29638		PTGES2	3.31117
ACTR1A	-3.29627		CC2D1A	3.31104
SNRPD2	-3.29611		MKNK1	3.31066
NBN	-3.29582		RALY	3.31062
LOX	-3.29569		RBMS1	3.31049
RIC8B	-3.29564		LRPAP1	3.31049
DYNLRB1	-3.29564		KIAA1191	3.31043
UBE2D4	-3.29552		SCARB2	3.31022
GLRX	-3.29521		CCDC137	3.31012
GHITM	-3.29464		TRIP13	3.30942
RSU1	-3.29425		NUDT15	3.30941
FANCC	-3.29423		SYNJ2BP-COX16	3.30913
RPL12	-3.29393		NINJ1	3.30902
ATP5MC2	-3.29385		FGFR1	3.30882
KLF5	-3.29362		PPM1B	3.30875
SLC4A1AP	-3.29351		TKT	3.30849
SCNM1	-3.29347		PANK3	3.30788
GPD1L	-3.29341		TCEA2	3.30756
RPL21	-3.29303		MTRES1	3.30737
PDCL	-3.293		IDH1	3.30722
EVL	-3.29293		RETSAT	3.30717
UMPS	-3.29286		C17orf97	3.30699
BTG3	-3.29273		ZMYND8	3.30693
MSR1	-3.29268		ITGB5	3.30681
ARID4A	-3.29266		CDH6	3.30678
PIGB	-3.29264		VARS1	3.30667
CFL1	-3.2919		LSM12	3.3066
EPRS1	-3.29162		VPS35	3.30624
ECD	-3.29142		DBNDD1	3.30569
FAM50A	-3.29128		GOT2	3.30561
PSMB3	-3.29067		SNX15	3.30538
FLCN	-3.29061		SCYL2	3.30533
FAM234A	-3.29048		TP53BP1	3.3052
C17orf49	-3.29044		HECTD1	3.3052
BCKDHB	-3.28995		RNF185	3.30517
TMF1	-3.2899		RALGAPA2	3.30512
ACER2	-3.28988		BFAR	3.30499
GATD3B	-3.28979		SMURF2	3.30475
ZNF384	-3.28979		TFPI2	3.30469
IFIT5	-3.28971		MCRS1	3.30456
PIP4K2A	-3.28934		TATDN2	3.30449
CALML4	-3.28901		SRSF12	3.30441
PRR14L	-3.28866		ING5	3.30437
TRNAU1AP	-3.28847		FOPNL	3.30431
MMP7	-3.28793		ZMAT3	3.30423
TUBB2B	-3.28721		NUDT18	3.30407
CPOX	-3.28705		MINDY3	3.30395
DUSP12	-3.28623		CEP41	3.30371
MESD	-3.28617		EIF4G3	3.30355
CBR3	-3.28473		TUT7	3.3035
OCEL1	-3.28454		CMPK1	3.30339
OTUD7B	-3.28436		RUFY3	3.30332
GABPB1	-3.28422		NFKBIZ	3.30321
PYROXD1	-3.28376		JKAMP	3.30309
AREG	-3.28374		MYO1D	3.30285
MACROH2A2	-3.28306		ATP11B	3.30276
BCL7A	-3.28289		NCBP3	3.30255
TTC32	-3.28218		IGHMBP2	3.30187
GBA2	-3.28206		GRPEL2	3.30162
USP31	-3.28144		POLE4	3.3015
BRWD3	-3.28062		JUN	3.30143
BAIAP2	-3.28033		NLGN1	3.30143
OXR1	-3.27897		LRRC41	3.30108
RIMKLB	-3.27859		SERTAD2	3.30102
NEK2	-3.2781		TCTN2	3.30097
PA2G4	-3.27668		TNS3	3.30094
TMEM199	-3.27617		MIDEAS	3.30086
DDTL	-3.27536		FAM83G	3.30075
LMCD1	-3.27521		AP5S1	3.30034
PEX3	-3.27479		LMF1	3.30029
C5orf34	-3.27457		GPR39	3.30029
HDDC3	-3.27273		CDK18	3.30019
GALNT12	-3.27243		LZTS2	3.30007
SRP19	-3.27202		ZNF507	3.29997
MRPL16	-3.27186		MYCBP2	3.29983
INO80B	-3.27137		STX10	3.29961
ZNF439	-3.27046		CCDC71	3.29955
ATP5MF	-3.26962		PROSER1	3.29945
MSRB3	-3.26906		ZNF322	3.29942
RBKS	-3.26685		FLOT2	3.2993
ZNF131	-3.26624		CLTB	3.29891
TRAF3	-3.26624		CLK2	3.29882
SLX4	-3.26594		LPCAT1	3.29865
ZNF462	-3.26574		DCAF15	3.2986
FAM86B1	-3.26549		FLNA	3.29845
C1RL	-3.26547		HNRNPL	3.29824
VASH1	-3.26524		SKA3	3.29779
RGS5	-3.26506		MT1F	3.29764
HLX	-3.2625		EMC10	3.29748
PARVB	-3.26218		CDYL	3.29743
HASPIN	-3.26209		MPHOSPH10	3.29743
TMEM120A	-3.26026		MGAT1	3.2968
TRIM21	-3.26022		LONRF1	3.29679
RIMS3	-3.2595		SELENOH	3.29673
GPR87	-3.25923		TMEM250	3.2967
2001-01-01	-3.25873		POLD4	3.29637
TMEM209	-3.25785		XYLT2	3.29615
COX19	-3.25745		IMPDH1	3.29593
LYST	-3.25702		MAVS	3.29565
IMP4	-3.25655		CFH	3.29564
GOLGA3	-3.25648		MT1M	3.29563
NDRG2	-3.25636		RNF34	3.29556
PGBD5	-3.25587		MPV17L2	3.29526
RASSF2	-3.25353		TXNL4A	3.29499
ARHGEF11	-3.25257		NF2	3.29476
GTF2E1	-3.25173		UTP4	3.29471
TBC1D13	-3.25115		CPPED1	3.2947
ZNF720	-3.25058		MELTF	3.29467
ANKRD18B	-3.24981		CCDC91	3.29457
RBM24	-3.24587		DPH2	3.29437
RPS6KA3	-3.24521		LONP1	3.29431
KIAA0513	-3.24446		TIAL1	3.29407
RRP8	-3.24358		RXRB	3.29398
SOD2	-3.24312		ARF6	3.29394
SMIM27	-3.24279		TRAPPC6B	3.29374
ACYP1	-3.24224		ASPHD1	3.29341
SEC22A	-3.24056		CCDC174	3.29325
C14orf93	-3.23964		GALNT7	3.29314
GK5	-3.23733		SLC44A2	3.29304
MFSD13A	-3.23674		SELENOI	3.29278
PJA1	-3.23206		CXCL16	3.29274
INO80B-WBP1	-3.2318		PLOD3	3.29266
DCAF4	-3.22976		CBX7	3.29249
ZNF367	-3.2297		STRIP1	3.29248
C12orf65	-3.22851		DKK3	3.29233
MAGED4B	-3.22836		NET1	3.2922
FAM234B	-3.22721		CMIP	3.29209
CHCHD4	-3.22643		CCNYL1	3.29182
PIAS4	-3.22261		MXD1	3.29176
NXT2	-3.22235		SSH3	3.29171
POU2F1	-3.22228		SF3B1	3.29162
B3GNTL1	-3.21929		POLA1	3.29155
DNHD1	-3.21725		SCEL	3.29082
ZNF525	-3.20904		LPAR2	3.29068
SNX16	-3.20632		LUC7L3	3.29064
GORAB	-3.20568		MYLK	3.29035
SOCS7	-3.20491		BACE2	3.2903
CASP9	-3.20175		ORC2	3.29019
NAPSA	-3.1972		SNX13	3.28994
SLC9A3R2	-3.19374		RABGGTA	3.2899
MPC1	-3.19106		ACVR1	3.28966
TSEN2	-3.19106		ZNF518B	3.28938
RPS6KA2	-3.18548		DDR1	3.28933
RILP	-3.18425		ERCC3	3.28925
ZNF626	-3.18112		C12orf29	3.28904
STARD13	-3.18079		PPP1R9B	3.28884
TRIM46	-3.17996		RAB8B	3.28872
SLC18B1	-3.17862		GMPS	3.28851
ERO1B	-3.17779		SLC7A1	3.28836
INPP5J	-3.1708		TMEM41B	3.28818
PUS3	-3.164		PPP4R2	3.28811
CD3EAP	-3.15183		MIPEP	3.28789
FEZ1	-3.14636		DMRTA1	3.28788
SFMBT1	-3.14538		CDK5RAP3	3.2875
ANKRD13B	-3.14338		B4GALT7	3.28724
ZSCAN23	-3.12847		TMEM184A	3.28711
NSUN3	-3.12394		KYNU	3.28682
RAB7B	-3.12079		EXOSC4	3.28679
IZUMO4	-3.11011		ZNF84	3.28666
BMT2	-3.10688		VSIG10	3.28663
SAA1	-3.08963		ZNF117	3.28657
CD69	-3.08296		INTS3	3.28571
TMEM169	-3.08259		RNF216	3.28564
JPH1	-3.08136		RSPRY1	3.28559
PTGES3L	-3.07108		GLYCTK	3.2854
PDGFRB	-3.03916		QTRT1	3.28477
SSPN	-3.00301		NUP93	3.28476
POU6F1	-2.95106		TRIM47	3.28474
GLT8D2	-2.91702		ECHDC2	3.28472
PPP1R1C	-2.91079		RBM45	3.28411
MATR3	-2.89577		HMMR	3.28362
CRYGS	-2.87129		UBA6	3.28332
			GPC4	3.28318
			CUL5	3.28247
			RGS17	3.28234
			ZNF185	3.28198
			NHLRC3	3.28169
			ADORA2B	3.28148
			CLSTN2	3.28126
			USP1	3.28055
			SLC35C1	3.28053
			ALDH8A1	3.28035
			IDI1	3.28012
			PPP6R1	3.27991
			ZNF844	3.27978
			HEATR5B	3.27978
			MED13L	3.27963
			TEAD3	3.27935
			GRIP1	3.27919
			ZMYM3	3.27913
			MRI1	3.27885
			SCAMP2	3.2788
			PGM2L1	3.2784
			RPGRIP1L	3.27836
			AP1M1	3.27764
			CDC42EP1	3.27757
			TRAF4	3.27742
			CCZ1	3.27738
			EPS8L2	3.27707
			GAMT	3.27696
			MALL	3.27689
			BIRC6	3.27634
			FURIN	3.27632
			ZNF358	3.27589
			GEMIN2	3.27579
			SLC39A13	3.27557
			NEK3	3.27514
			EPS8	3.27504
			GNE	3.27466
			MOK	3.27444
			AADAT	3.27392
			UBE2D1	3.27384
			GPRC5C	3.27369
			RGS3	3.27327
			SPAG5	3.27316
			ZNF334	3.27312
			SERF1B	3.27285
			HDAC10	3.2726
			ANAPC10	3.27253
			CYP3A5	3.27241
			DEDD	3.27224
			RCHY1	3.2721
			NR2F6	3.27166
			NIPAL3	3.27166
			SLC12A8	3.27107
			PIKFYVE	3.27098
			ZNF737	3.27093
			ANK2	3.27093
			OBI1	3.27089
			TRIM59	3.27017
			APPBP2	3.27012
			HS1BP3	3.26962
			CKAP2L	3.26958
			ZNF770	3.26949
			FBXO9	3.26944
			GSTCD	3.26915
			PEX7	3.26877
			STAT5B	3.26819
			GOLGA8A	3.26724
			PHLPP1	3.26717
			ABCA3	3.26684
			LBHD1	3.26666
			MMRN2	3.26642
			ROPN1L	3.26635
			LDLRAP1	3.26627
			SREK1IP1	3.26553
			LIPC	3.26543
			C2CD5	3.26517
			PPP1R12C	3.2651
			DGKH	3.26466
			GNPNAT1	3.26439
			RUSC1	3.26407
			LURAP1	3.26342
			HINT3	3.26307
			C2CD2L	3.26285
			RTL8B	3.26268
			MTURN	3.2626
			CACUL1	3.2621
			SEC14L1	3.26163
			NAA25	3.26138
			ISG20	3.26129
			COMMD2	3.26114
			CDC34	3.26018
			POLQ	3.26002
			KIAA1522	3.25973
			HIF1AN	3.25959
			TRIQK	3.25955
			NF1	3.25944
			FBXL13	3.25888
			MTA1	3.25882
			LARP6	3.25787
			ASB8	3.25733
			CRIP1	3.25688
			C9orf85	3.25634
			BAZ2A	3.25624
			SLC35B4	3.25617
			FAM160A2	3.25605
			MAP10	3.25604
			BCKDK	3.25603
			SIK3	3.25584
			ANKRD37	3.25523
			FGF1	3.25522
			NUP133	3.2551
			LAMB2	3.25472
			DHRS12	3.25461
			CDNF	3.25445
			AMOTL2	3.25396
			LRP8	3.25384
			CPLANE1	3.25355
			AFF1	3.25329
			STRN4	3.25249
			DNAJC6	3.2524
			APC	3.25163
			TUBGCP2	3.24996
			PCNX2	3.24925
			FAM89B	3.24919
			MADD	3.24854
			BRCA2	3.24797
			ATP8B1	3.24783
			HIBCH	3.24759
			PSRC1	3.24753
			DOCK5	3.2475
			EPN1	3.24709
			B3GALT4	3.24681
			TET3	3.2459
			SERTAD1	3.24468
			DNASE1L1	3.24452
			KCNIP4	3.24436
			GSTA4	3.24262
			RNF215	3.24178
			KRBA1	3.24165
			ATOH8	3.24145
			CRAMP1	3.24068
			PLEC	3.24053
			THRB	3.23988
			FMNL1	3.2392
			PGP	3.23908
			LRRC6	3.23899
			SH3BGRL2	3.2388
			COG8	3.23875
			IFT172	3.23872
			SLC35A2	3.23862
			SYNE1	3.23832
			WWOX	3.23679
			CAPRIN2	3.23666
			MEGF11	3.23622
			SBF1	3.23613
			DAPP1	3.23458
			BDNF	3.23411
			CAPN15	3.23373
			C10orf88	3.23319
			ASB9	3.23194
			TMEM25	3.23168
			ALKBH4	3.23111
			SOGA1	3.23048
			UBR3	3.23042
			MAP3K9	3.23027
			SULT1C2	3.22965
			SMO	3.22786
			XPO4	3.22754
			ZNF429	3.2275
			TBX19	3.2273
			ZFP82	3.22707
			VPS9D1	3.22705
			INO80	3.22616
			SH2B1	3.22534
			LGALS9	3.22451
			ZNF776	3.22268
			TSC22D4	3.22192
			TONSL	3.22155
			CHIC2	3.21885
			TMOD2	3.21872
			KIFC2	3.21789
			CAPN10	3.21691
			EXTL2	3.21641
			BBX	3.21583
			ANXA9	3.21544
			AC114490.2	3.21536
			MLLT1	3.21492
			ZKSCAN4	3.21374
			KLHDC7A	3.21223
			STIL	3.21204
			SLC4A11	3.21164
			MFSD2A	3.21097
			ZKSCAN7	3.20965
			SMIM10L2A	3.20915
			ENPP2	3.20849
			PPL	3.20789
			ZNF444	3.2064
			RPS6KA5	3.20615
			SYCE1L	3.2061
			SLIT2	3.20581
			CHDH	3.20556
			BCHE	3.20511
			GALNT5	3.20456
			KITLG	3.20401
			KLRG2	3.20394
			GALNT6	3.20351
			PSG5	3.20303
			KBTBD11	3.2029
			SYNGR3	3.202
			RGPD8	3.20021
			POLE	3.20014
			DPY19L4	3.20008
			LSM11	3.19686
			TENM2	3.19548
			GAA	3.19314
			ZC3HAV1L	3.1916
			HCFC1	3.19091
			ZBTB12	3.19015
			PIWIL4	3.19007
			UCP2	3.18839
			AC005943.1	3.18703
			VNN2	3.18553
			BCL6	3.18234
			RFX1	3.18106
			KCNC4	3.17957
			IGF2BP3	3.17726
			MVK	3.17627
			ULBP3	3.17424
			STARD5	3.17343
			BCDIN3D	3.17244
			CCDC200	3.17167
			CDK3	3.17131
			RP1	3.17008
			KALRN	3.16958
			NLGN2	3.16933
			PLD6	3.16555
			WDR7	3.16486
			ABHD17C	3.16389
			GRTP1	3.15873
			SEMA5A	3.15227
			MTHFR	3.14831
			RAD54L	3.14241
			CDT1	3.14173
			CNTN3	3.13447
			HIP1	3.13366
			FBXL15	3.13281
			MARCHF1	3.13223
			AMT	3.13128
			HAGHL	3.12851
			FANCA	3.12828
			LRRC36	3.12564
			PPFIBP2	3.12079
			FNDC10	3.12034
			PWWP2B	3.11571
			VAV1	3.11476
			SAMD5	3.11172
			MYSM1	3.10895
			SYTL4	3.10638
			RPS10-NUDT3	3.09474
			AP002373.1	3.09473
			AMZ1	3.07885
			FAM156B	3.07697
			PCDHGB2	3.07343
			PAOX	3.07271
			GARNL3	3.07178
			TLCD4-RWDD3	3.07178
			PPP1R14A	3.05518
			GABBR2	3.03395
			EAF2	3.0339
			ZNF471	3.03202
			RPH3AL	3.03019
			SLC4A8	3.02155
			WHRN	3.01775
			KLF12	3.00551
			CFAP70	2.9942
			COL6A3	2.9348
			KBTBD3	2.93203
			SLX1A	2.92619
			IL1RL2	2.90659
			ANO4	2.80924
			LTB4R	2.75932
			ZNF684	2.72473
			H2AC18	2.54605
			AC026464.3	1.08987
			DEFB4A	1.029

## Sheet: AS-POD
AS-POD DOWNREGULATED	Log2(FC)	Total number of downregulated genes	AS-POD UPREGULATED	Log2(FC)	Total number of upregulated genes		TOT down+up
CCDC88C	-46.7093	321	STOX2	46.8507	301		622
CCDC15	-46.6188		AKAP3	42.3541
ALDH5A1	-46.6138		SEPTIN4	6.65291
CYP4F2	-4.11502		SMIM1	6.3165
SLC27A5	-4.07491		AGBL2	4.5117
PKLR	-3.93719		KIFAP3	3.86869
STAU1	-3.83544		GAA	3.85956
FAM169A	-3.82847		NTAN1	3.82757
ABI3BP	-3.78459		MEGF10	3.67845
C2orf88	-3.70334		SMKR1	3.57547
SCN9A	-3.70153		SGO1	3.55382
RHBDL1	-3.61592		MAATS1	3.54587
FAM187A	-3.57508		PRKN	3.52203
SALL4	-3.56069		CA3	3.51553
KLLN	-3.55382		TMEM35A	3.47135
RAB19	-3.54651		KCNIP4	3.46139
TICRR	-3.53547		NCKAP5	3.45476
TRIM29	-3.53005		H2BC15	3.44235
CCDC7	-3.50816		TMEM249	3.41786
CCL11	-3.4884		ZFP82	3.41408
PTPRZ1	-3.48033		ZNF501	3.39523
PPM1L	-3.46587		ADGRB3	3.38836
NYNRIN	-3.40612		PCDH7	3.38499
GDPD3	-3.39487		DRD2	3.36529
DAW1	-3.35374		PLA2G7	3.36208
HMMR	-3.34807		FAM131C	3.36208
SH2D2A	-3.34178		HCK	3.35939
PARD3	-3.32983		CACNA1D	3.35939
NRBP1	-3.32699		SNX13	3.35297
RIPK2	-3.32487		HOXC8	3.35004
MARK2	-3.32139		MTRNR2L6	3.34224
SOX7	-3.31296		CDH5	3.33387
GRIN3B	-3.31262		COL4A6	3.33145
RPLP2	-3.31222		PDIA6	3.32087
BANP	-3.31199		CRYBG1	3.3114
MST1R	-3.31047		PGF	3.29901
F12	-3.29946		CHN1	3.29522
GINS2	-3.29832		AC010422.6	3.28882
FAM83D	-3.2787		PRSS36	3.26932
CSF3	-3.27442		PTPN22	3.26322
TNIP3	-3.24306		RBPMS2	3.23443
TNFRSF14	-3.23204		SUMO1	3.21603
GPR35	-3.20332		IL1RL2	3.13747
SLPI	-3.19581		SGK2	3.13728
PRCD	-3.18373		MGARP	3.12491
DGKG	-3.17811		PDE6G	3.10381
MYOZ3	-3.03585		SENP2	3.069
OIP5	-3.02088		TTC6	3.06384
PSRC1	-2.95178		TTF2	2.94223
NUF2	-2.81223		AFF3	2.92183
CCSAP	-2.73348		FMOD	2.76798
ZNF177	-2.70297		MMP3	2.70772
FOXA3	-2.66335		CCNE2	2.53844
PPP1R1C	-2.58106		PHACTR1	2.182
RPL35A	-2.48689		GAL	2.14522
ACTN4	-2.38204		P2RX5	2.0786
AL669918.1	-2.12957		ETV4	1.90783
AC026464.3	-2.04226		CCN1	1.85034
LCN15	-2.00988		RPL10A	1.83942
UBA52	-1.98786		H4-16	1.82929
ICOSLG	-1.80107		PAPSS2	1.69526
IGFBP7	-1.78628		LSP1	1.6714
ZDHHC21	-1.75924		ZNF773	1.66633
RPS15	-1.74098		TRIM16	1.66029
DUOX1	-1.73074		MKX	1.65081
WFDC2	-1.69666		METTL18	1.63634
TMEM143	-1.66919		SLC1A4	1.62808
USP41	-1.66798		TRPV1	1.60589
IL1A	-1.61836		PHGDH	1.59855
IFI35	-1.61195		RNLS	1.59291
ANKRD33	-1.61031		TUBGCP5	1.59225
AK5	-1.58575		ATP6V1E2	1.57793
IMMP1L	-1.58519		SERPINA6	1.55429
TRIM36	-1.56605		WFDC3	1.54481
FDFT1	-1.56471		WDR76	1.54267
CFAP36	-1.55622		TBC1D20	1.53097
C1orf56	-1.55399		ZC3H10	1.52904
CUTA	-1.55098		SCG5	1.52887
SNN	-1.53523		ZNF425	1.52253
STIM2	-1.53338		CEP162	1.51298
DPP9	-1.52704		FAM83F	1.50111
PIR	-1.52352		OXLD1	1.49082
CHEK1	-1.51035		GCC1	1.49016
ZNF615	-1.50785		SLC8B1	1.48594
NUBP1	-1.50645		GEM	1.48243
ARAP2	-1.50325		NCEH1	1.47807
HMGN5	-1.5006		LOXL3	1.47691
MRPL1	-1.49829		TAB2	1.47458
METTL15	-1.49257		C19orf81	1.47417
AGL	-1.48858		CAPN1	1.46359
WDR74	-1.48021		C15orf41	1.46177
CCDC18	-1.47683		SPAST	1.45975
GRB2	-1.47586		ZFP28	1.45971
ZBTB44	-1.46604		RHPN2	1.45868
SMG6	-1.46541		SHISA4	1.45613
NEIL1	-1.4642		ELF3	1.45479
BANK1	-1.46276		ARMC6	1.4533
PIGN	-1.46064		ALDH6A1	1.45241
ADORA1	-1.45949		POLR3H	1.45169
TMEM50B	-1.45865		TRMT44	1.44879
RTF2	-1.45622		ADA2	1.44716
TOMM7	-1.4517		ANP32B	1.44362
NCALD	-1.44916		STAT6	1.43995
CORO1B	-1.4481		SAMM50	1.43421
ACTR10	-1.4452		KLHL18	1.43039
NCOA2	-1.44461		ZNF841	1.43023
BFSP1	-1.44448		UBAC2	1.42001
DIRAS3	-1.444		PSMA4	1.41939
MT2A	-1.44237		LIG1	1.41866
EIF4E3	-1.44095		KIAA0513	1.41346
CRMP1	-1.43872		SS18L1	1.4116
PPP4C	-1.43785		POC1B	1.40679
TBCK	-1.43581		SLC66A3	1.40614
APLP1	-1.43549		DPH5	1.40485
SCAMP1	-1.43221		CAND1	1.40423
GCC2	-1.43156		HDAC11	1.40199
RNF146	-1.43106		SIX4	1.40082
SNRNP70	-1.43098		PAICS	1.39792
ZC3H7B	-1.4285		RNF212	1.39195
MED20	-1.42592		KCNK6	1.38994
TTC12	-1.42236		GLTP	1.38932
PSEN2	-1.42156		KLF11	1.38879
MAPK8IP3	-1.42019		TEDC1	1.38724
RBFA	-1.42013		CCDC61	1.38573
MRPL30	-1.41569		DSC2	1.38417
MCM2	-1.41548		RNF122	1.38265
EFHD2	-1.41465		PHF19	1.38172
ZFPL1	-1.41415		AMD1	1.37872
LATS1	-1.40772		IGBP1	1.37629
NBPF20	-1.40733		GCHFR	1.37588
NSUN7	-1.40172		GPR89B	1.37378
KCTD4	-1.40037		FAIM	1.37325
PNPO	-1.39636		ZSCAN9	1.37058
FAM174A	-1.39602		RBBP8	1.36844
STK10	-1.39507		CDR2	1.36784
MGA	-1.39474		PGAP4	1.36621
MYO18A	-1.39312		WDFY1	1.36141
SNRNP48	-1.38689		EEF1AKMT3	1.36096
HSD17B7	-1.38674		SLC22A4	1.36082
MAP9	-1.38645		SNX14	1.35995
ARMC2	-1.38351		TTC21B	1.35809
FBXL19	-1.38049		USP35	1.35695
AL513165.2	-1.38007		NECTIN3	1.35587
TMEM243	-1.37857		NT5DC1	1.35558
PDP1	-1.37821		RETREG3	1.35557
WDR90	-1.37806		TBK1	1.35485
ATP9A	-1.37799		RNGTT	1.35236
TEX2	-1.37735		RFX1	1.35137
CMAS	-1.37401		RIPK1	1.34931
ZNF865	-1.37095		STXBP2	1.34918
CEP83	-1.37007		SDCBP	1.34719
CLASP2	-1.36819		TAF13	1.34444
H2AC15	-1.36665		PSTK	1.34415
TTBK2	-1.36651		EGLN2	1.34304
SRGAP2B	-1.36624		ATP5F1C	1.34099
KIAA0408	-1.3646		HLA-DQB1	1.34006
GTDC1	-1.36447		TOMM5	1.33996
CORO2B	-1.35923		HGH1	1.33973
GOLGA8A	-1.35831		DPP8	1.33963
ERCC3	-1.35717		TIMM50	1.33789
TMEM140	-1.35671		ANKS6	1.33649
TXNRD1	-1.3566		SPRYD3	1.33598
NTPCR	-1.3551		MAPK8	1.33547
CST3	-1.35406		CPLANE1	1.33522
PLD2	-1.34876		TG	1.33351
RAB3GAP1	-1.34283		UROD	1.33137
IGIP	-1.34281		DNAJB4	1.33103
ARF1	-1.34166		CAMK1D	1.33098
DHX9	-1.3403		VMP1	1.33052
KARS1	-1.33995		TRAF7	1.33025
CTNND1	-1.33943		NT5C3B	1.3302
TSPAN4	-1.33915		TXNL1	1.33005
CALM3	-1.33889		ANKRD42	1.32838
CRIPT	-1.33747		VPS52	1.32765
PPCS	-1.33595		GNAI3	1.3274
MIGA1	-1.33525		GBP5	1.32656
SEC61A1	-1.33295		SPTBN2	1.32625
PHLDA3	-1.33282		CALD1	1.32617
CUL4A	-1.33198		BCOR	1.32554
TNFRSF25	-1.33187		DPAGT1	1.32488
TWF1	-1.33118		CHTF8	1.32446
TAF9B	-1.33108		PINK1	1.32329
MFSD10	-1.33086		PGAP2	1.32308
SELENOW	-1.33041		RSRC2	1.32298
ABCB7	-1.33023		SMG5	1.32281
PNMA2	-1.33001		APRT	1.32275
PSMA7	-1.32931		RNF180	1.32249
ACP1	-1.32874		NDUFB9	1.32245
DSTYK	-1.32829		PSMB2	1.32239
SLC2A8	-1.32828		RHOC	1.32176
MEX3D	-1.328		PAQR7	1.32153
RTN4	-1.32778		NPEPPS	1.32004
ARL17B	-1.3276		SOX12	1.31902
SDHD	-1.32734		DDX27	1.31749
VAMP3	-1.32605		EBPL	1.31585
CFDP1	-1.32228		ARHGAP29	1.31554
THTPA	-1.32202		CHPF	1.31535
CBWD5	-1.32131		UPF2	1.31384
MTX2	-1.32045		RPL17	1.31196
TBC1D23	-1.31895		NDUFA13	1.31062
RBM4B	-1.31714		MRPL32	1.30925
PDHA1	-1.31593		TIFA	1.30876
ALDOA	-1.31539		DMTN	1.30779
HOXB2	-1.31479		PERM1	1.30768
SCLT1	-1.31459		DUS4L	1.30722
CLIP2	-1.31438		MFAP1	1.3071
PEF1	-1.31413		RAB11B	1.30707
EHD4	-1.3121		SNX10	1.30674
SC5D	-1.31104		SARAF	1.30542
IQGAP1	-1.31007		RNASEK	1.30453
CDAN1	-1.30867		IARS1	1.30441
CAPZA2	-1.30774		ACY1	1.30194
CNOT11	-1.30687		LAMB1	1.29882
ZNF777	-1.30588		OGG1	1.29624
GOLGA7	-1.30491		C19orf25	1.29616
UBE2V2	-1.30306		MAP3K1	1.29471
RPL28	-1.30216		HAUS7	1.29443
PPFIBP1	-1.30145		DCAF15	1.29415
ZNF445	-1.30125		MRPL42	1.29403
KNTC1	-1.30061		GATD1	1.29242
RNF141	-1.2995		CHD3	1.29188
NEDD8-MDP1	-1.29851		PIAS2	1.29182
MBTPS2	-1.29837		TIAL1	1.29143
NOP9	-1.29684		BAP1	1.29108
TM2D3	-1.2948		ICAM1	1.28913
DNAAF4	-1.29444		ZBTB9	1.28619
ACAA2	-1.29428		MEN1	1.28488
CHCHD5	-1.29401		ATP11A	1.2836
FBN1	-1.29353		AC026464.6	1.28207
CCDC174	-1.2918		ADPRM	1.2811
ZNF395	-1.29171		LSM5	1.28007
SLC6A8	-1.28941		ARHGEF6	1.27783
ACOX1	-1.28893		HLCS	1.27761
MACROH2A1	-1.28858		ADRA1B	1.27729
KRT80	-1.28776		RTF1	1.27707
COG3	-1.2859		MASP2	1.2767
ANXA4	-1.28449		PRIMPOL	1.27415
CLSTN3	-1.28102		TUBD1	1.27414
WRAP53	-1.28009		SEPTIN11	1.27319
C2orf15	-1.2798		EHHADH	1.27291
RANBP2	-1.27884		HEBP2	1.27281
ZNF628	-1.27848		RPGRIP1L	1.27274
GDAP1	-1.2784		CMC2	1.27132
LLGL2	-1.27742		DNAJC16	1.27099
ADTRP	-1.27737		ARL4C	1.27021
LPCAT2	-1.27534		ANKRD9	1.26888
RELN	-1.27511		TBC1D14	1.26789
SMTNL2	-1.27147		MILR1	1.26769
IL17RD	-1.27066		DEF8	1.26744
BAK1	-1.26945		NME3	1.26331
RAB11FIP1	-1.26769		EFEMP2	1.26212
DCUN1D5	-1.2674		P3H1	1.26062
ACACA	-1.26662		SEZ6L2	1.25935
KNL1	-1.26553		LSM6	1.25511
CTR9	-1.26475		TBRG4	1.25413
RAPGEF6	-1.26434		CYFIP2	1.25384
SNRPN	-1.26426		CHDH	1.253
NPIPA9	-1.26097		C1orf112	1.25222
VASN	-1.26049		MLH3	1.24582
HIVEP1	-1.26045		BOLA1	1.24358
NMB	-1.25936		R3HCC1	1.24344
PFN4	-1.25364		NR2C2	1.24246
FRK	-1.25293		ZNF334	1.23727
FBXO17	-1.25213		SLC2A11	1.23609
BCL2L11	-1.25161		IFTAP	1.23525
RRP8	-1.25027		CCNT1	1.23045
ZNF852	-1.24203		ARHGAP45	1.22928
GALNT10	-1.23807		NEK4	1.22507
FKTN	-1.23444		IFIT1	1.20465
MDGA1	-1.23412		TTC9	1.20444
ITPRIP	-1.2337		PGBD2	1.20064
SYNJ2BP-COX16	-1.2333		PRR19	1.19624
ITGB4	-1.23043		PCGF6	1.18431
MFAP2	-1.22854		ZNF93	1.18151
SIPA1	-1.2267		MMP23B	1.18012
ASB16	-1.22509		PCSK5	1.1737
CCDC146	-1.22453		EBF4	1.16802
HSPA13	-1.21742		TMEM17	1.16458
FAM131A	-1.21639		CNTNAP3C	1.15316
RNASEL	-1.21547		NRL	1.12546
ZC4H2	-1.21122		NRG2	1.11655
ZNF33B	-1.20885		BDKRB1	1.1087
INHBA	-1.2064		GRIP2	1.09889
TMEM156	-1.20051		GDF5	1.08946
DOK7	-1.19365		SV2B	1.08875
IL7R	-1.18803		AC011511.4	1.08502
CCDC110	-1.18647		INTS1	1.07575
TRPM8	-1.17748		RGS16	1.07412
GPR157	-1.17515		NUP210	1.0637
AC067968.1	-1.14638		PCDHB2	1.06182
GPR75	-1.14485		ID4	1.05971
GATM	-1.14255		GTPBP10	1.04626
FMN1	-1.13047		RASAL2	1.04119
DDX60	-1.12665		IFI30	1.03309
NUAK2	-1.12047		PDPN	1.0198
ZBTB3	-1.11384		SNCG	1.01609
PLBD1	-1.1138		SORBS1	1.01567
NODAL	-1.10951		PI3	1.01296
CCIN	-1.10013		OAS1	1.0097
PCDHGA4	-1.09498		ZBTB46	1.00946
REPS2	-1.08836		AL121845.3	1.00872
CIT	-1.08235
RLN2	-1.08201
TRIP13	-1.07506
RAG1	-1.06734
AC018630.2	-1.06453
SPINK13	-1.05915
ATP6V1G2-DDX39B	-1.05807
MERTK	-1.05229
ZNF185	-1.05213
HECTD2	-1.04687
SLC22A23	-1.04561
TUBB	-1.0429
CDCA5	-1.03007
ITPRID1	-1.02967
GOLGA8N	-1.02427
KLHDC1	-1.00643
ERBB3	-1.00417
ZCWPW2	-1.00112
APOC1	-1
SOWAHD	-1
